# Supplementary material for: 4E-BP1 counteracts human mesenchymal stem cell senescence via maintaining mitochondrial homeostasis
Source: Protein Cell. 2022 Aug 23;14(3):202–16. doi: 10.1093/procel/pwac037 (PMC10098039; doi:10.1093/procel/pwac037)
Supplement: pwac037_suppl_Supplementary_Table_S1 [file pwac037_suppl_supplementary_table_s1.xlsx]

## Sheet: RNAseq_EP_EIF4EBP1_KO_vs_WT
Table S1. Differentially expressed genes (DEGs) between EIF4EBP1-/- and EIF4EBP1+/+ hMSCs.
DEGs between EIF4EBP1-/- and EIF4EBP1+/+ hMSCs at early passage (EP, P4):
GeneID	Symbol	Length	baseMean	log2FoldChange	lfcSE	stat	P value	P adj	EIF4EBP1+/+_P4_Rep1	EIF4EBP1+/+_P4_Rep2	EIF4EBP1-/-_P4_Rep1	EIF4EBP1-/-_P4_Rep2
ENSG00000005379	BZRAP1	27561	122.58	1.12262	0.276797	4.05573	4.9977e-05	0.00206383	70.5946	83.6597	168.676	167.391
ENSG00000013293	SLC7A14	126492	53.2915	1.36065	0.419654	3.24232	0.00118562	0.025453	30.5559	29.2305	82.0832	71.2963
ENSG00000048740	CELF2	331416	69.3861	-1.39871	0.367931	-3.80154	0.000143797	0.00487028	106.419	94.7471	36.0805	40.2979
ENSG00000073803	MAP3K13	206157	159.376	-1.00324	0.249675	-4.01819	5.8647e-05	0.0023216	237.071	188.486	112.752	99.1948
ENSG00000078401	EDN1	6832	225.076	-1.35266	0.209948	-6.44282	1.17273e-10	1.96986e-08	304.505	342.702	135.302	117.794
ENSG00000080573	COL5A3	50911	149.187	1.25332	0.279843	4.47866	7.51134e-06	0.000405939	65.3264	110.874	220.091	200.456
ENSG00000088881	EBF4	67230	96.4948	1.57215	0.326058	4.82169	1.42347e-06	9.49491e-05	57.9508	39.31	146.126	142.593
ENSG00000088882	CPXM1	6569	402.216	1.07922	0.154745	6.97417	3.07691e-12	6.48236e-10	249.715	267.106	554.738	537.305
ENSG00000095303	PTGS1	25159	399.617	1.01678	0.155279	6.54805	5.82949e-11	1.03515e-08	264.466	264.082	515.049	554.871
ENSG00000099977	DDT	9107	29.5253	2.72631	0.627782	4.34277	1.407e-05	0.000688543	9.48286	6.04769	47.8067	54.7638
ENSG00000106153	CHCHD2	5008	523.889	12.4321	1.44827	8.58413	9.15273e-18	3.92305e-15	0	0	1021.98	1073.58
ENSG00000109705	NKX3-2	4221	86.4297	1.07664	0.341904	3.14894	0.00163864	0.032382	49.5216	61.4848	98.3194	136.393
ENSG00000109846	CRYAB	15158	46.0585	-1.86562	0.463377	-4.02614	5.67002e-05	0.00226618	77.9702	66.5246	18.0403	21.6989
ENSG00000115290	GRB14	129037	32.6259	-1.63214	0.542525	-3.00842	0.00262607	0.046433	43.1997	55.4371	15.3342	16.5325
ENSG00000116741	RGS2	3235	100.671	1.87025	0.314744	5.94214	2.81327e-09	3.68094e-07	42.146	44.3497	163.264	152.925
ENSG00000120675	DNAJC15	85707	95.9071	-8.63364	1.44756	-5.96425	2.45755e-09	3.28467e-07	179.121	203.606	0.902013	0
ENSG00000125965	GDF5	21424	121.655	1.27771	0.278263	4.59172	4.39607e-06	0.000255344	67.4337	74.5882	166.872	177.724
ENSG00000127528	KLF2	3058	412.911	-1.53794	0.157961	-9.73615	2.11406e-22	1.31389e-19	639.566	588.642	200.247	223.188
ENSG00000128564	VGF	3085	741.55	1.59589	0.124882	12.7793	2.14121e-37	2.66152e-34	379.314	357.822	1041.82	1187.24
ENSG00000130772	MED18	6964	96.1018	-1.018	0.307599	-3.30951	0.000934605	0.0212168	123.277	134.057	64.0429	63.03
ENSG00000135298	BAI3	754145	67.8317	-1.28393	0.388283	-3.3067	0.000944011	0.0212729	106.419	85.6756	30.6684	48.5641
ENSG00000135454	B4GALNT1	9946	269.895	1.83149	0.198299	9.23602	2.55836e-20	1.32502e-17	109.58	127.001	398.69	444.31
ENSG00000135472	FAIM2	37322	145.096	1.42476	0.268141	5.31346	1.07564e-07	9.90387e-06	80.0775	77.612	240.837	181.857
ENSG00000137868	STRA6	32802	54.5327	1.30392	0.415684	3.13679	0.00170806	0.033568	33.7168	29.2305	83.8872	71.2963
ENSG00000138650	PCDH10	58887	166.313	-1.21234	0.235994	-5.13716	2.78928e-07	2.29608e-05	231.803	232.836	98.3194	102.295
ENSG00000140873	ADAMTS18	187302	82.4206	-1.08377	0.338646	-3.2003	0.00137283	0.0282521	99.0432	124.986	55.0228	50.6307
ENSG00000141837	CACNA1A	417549	152.148	1.61749	0.257314	6.28605	3.25652e-10	4.99735e-08	77.9702	71.5643	211.071	247.987
ENSG00000145681	HAPLN1	83809	316.5	-1.30185	0.174536	-7.45894	8.72225e-14	2.2587e-11	460.445	440.473	189.423	175.658
ENSG00000145908	ZNF300	10592	56.1354	-5.82617	0.812866	-7.16745	7.64087e-13	1.792e-10	108.526	111.882	0	4.13312
ENSG00000146197	SCUBE3	38667	1166.66	-1.1738	0.0963922	-12.1773	4.10471e-34	4.63832e-31	1593.12	1640.94	742.356	690.231
ENSG00000148677	ANKRD1	9181	962.915	-1.27508	0.105247	-12.1152	8.77899e-34	9.09357e-31	1332.87	1391.98	543.012	583.803
ENSG00000153404	PLEKHG4B	49713	346.203	1.31132	0.183046	7.1639	7.84108e-13	1.8049e-10	209.677	188.486	554.738	431.911
ENSG00000155980	KIF5A	36635	115.356	1.05045	0.301586	3.48308	0.000495678	0.0129711	75.8629	74.5882	184.913	126.06
ENSG00000158270	COLEC12	181362	571.568	1.05641	0.142291	7.42424	1.13427e-13	2.81979e-11	338.222	404.187	822.636	721.229
ENSG00000162722	TRIM58	21007	38.7121	-8.7678	1.51185	-5.79937	6.65645e-09	7.5908e-07	84.2921	70.5564	0	0
ENSG00000162804	SNED1	96729	338.915	1.02683	0.189364	5.42252	5.87639e-08	5.70652e-06	239.179	207.637	521.363	387.48
ENSG00000163359	COL6A3	90373	5974.7	1.13803	0.0582282	19.5443	4.61373e-85	1.91162e-81	3558.18	3907.81	8324.68	8108.14
ENSG00000163923	RPL39L	59961	159.085	-1.02453	0.239901	-4.27065	1.94904e-05	0.000903975	217.052	209.653	107.34	102.295
ENSG00000164161	HHIP	99251	133.917	-1.5396	0.269458	-5.71368	1.10556e-08	1.17454e-06	201.247	197.558	74.8671	61.9968
ENSG00000165175	MID1IP1	5106	1173.1	1.11245	0.094406	11.7837	4.73556e-32	4.2045e-29	752.307	731.77	1611.9	1596.42
ENSG00000165959	CLMN	137967	88.1892	1.0683	0.337666	3.16377	0.00155741	0.0309368	45.307	68.5405	126.282	112.627
ENSG00000166106	ADAMTS15	27664	46.6418	1.82754	0.479294	3.81298	0.000137302	0.00467579	13.6975	27.2146	71.259	74.3961
ENSG00000166897	ELFN2	59506	140.486	1.28325	0.260308	4.92974	8.23393e-07	5.91605e-05	75.8629	87.6915	194.835	203.556
ENSG00000167771	RCOR2	5624	123.052	1.0337	0.276832	3.73402	0.00018845	0.00596038	76.9165	84.6676	177.696	152.925
ENSG00000167779	IGFBP6	4910	1093.81	1.0034	0.105824	9.48176	2.50031e-21	1.41267e-18	786.024	670.285	1420.67	1498.26
ENSG00000170955	PRKCDBP	1702	2293.91	1.11551	0.0739254	15.0897	1.89212e-51	4.70381e-48	1417.16	1479.67	3056.02	3222.8
ENSG00000171246	NPTX1	10696	753.012	2.50518	0.125736	19.9241	2.51467e-88	1.56287e-84	218.106	232.836	1273.64	1287.47
ENSG00000171951	SCG2	5564	107.987	1.19091	0.299036	3.98249	6.81977e-05	0.0026408	56.8972	74.5882	150.636	149.826
ENSG00000172164	SNTB1	277529	190.802	1.09991	0.223977	4.91084	9.06881e-07	6.36866e-05	113.794	129.017	272.408	247.987
ENSG00000181634	TNFSF15	21492	127.479	1.10535	0.269254	4.10523	4.03914e-05	0.00173126	83.2384	78.62	178.599	169.458
ENSG00000182912	C21orf90	8737	31.3809	-2.08606	0.573628	-3.63661	0.000276245	0.00800401	43.1997	58.461	13.5302	10.3328
ENSG00000183160	TMEM119	8475	87.7364	1.88114	0.352534	5.33604	9.49993e-08	8.81224e-06	30.5559	44.3497	155.146	120.894
ENSG00000184058	TBX1	26891	67.1865	-4.35466	0.528205	-8.24426	1.66183e-16	5.90189e-14	144.35	111.882	6.31409	6.19968
ENSG00000184702	2022-09-05	10309	79.205	1.16189	0.341324	3.40407	0.0006639	0.0161493	49.5216	48.3815	114.556	104.361
ENSG00000184986	TMEM121	3600	124.008	1.12855	0.279139	4.04295	5.27822e-05	0.00212325	76.9165	78.62	152.44	188.057
ENSG00000185215	TNFAIP2	13998	202.126	1.49708	0.220895	6.77735	1.22396e-11	2.34059e-09	113.794	97.771	293.154	303.784
ENSG00000185885	IFITM1	1767	89.7666	1.19134	0.324626	3.66989	0.000242656	0.00726797	60.0581	49.3895	130.792	118.827
ENSG00000187840	EIF4EBP1	30025	881.237	-3.93439	0.14074	-27.9551	5.71237e-172	7.10048e-168	1683.73	1623.8	96.5154	120.894
ENSG00000189056	RELN	517733	38.9641	-8.77719	1.51127	-5.80784	6.32856e-09	7.42113e-07	84.2921	71.5643	0	0
ENSG00000189266	PNRC2	4354	127.453	-1.82582	0.30612	-5.9644	2.45531e-09	3.28467e-07	242.34	155.224	52.3167	59.9302
ENSG00000197614	MFAP5	25543	46.875	-1.51499	0.459612	-3.29624	0.0009799	0.0219631	61.1118	77.612	19.8443	28.9318
ENSG00000197956	S100A6	1646	2803.41	-1.17478	0.079437	-14.7889	1.72839e-49	3.58065e-46	4077.63	3692.11	1611.9	1832
ENSG00000198960	ARMCX6	2882	278.57	-2.94364	0.208338	-14.1292	2.51146e-45	4.45964e-42	494.162	491.879	63.1409	65.0966
ENSG00000204152	TIMM23B	16379	38.6921	1.83105	0.608283	3.0102	0.00261078	0.0462939	12.6438	21.1669	27.9624	92.9951
ENSG00000215808	LINC01139	5640	95.3268	1.18728	0.311372	3.81305	0.000137265	0.00467579	55.8435	60.4769	131.694	133.293
ENSG00000228709	AP001065.15	4712	35.5346	-1.67163	0.521346	-3.20636	0.00134424	0.0278017	51.6289	56.4451	14.4322	19.6323
ENSG00000232677	LINC00665	18652	36.6317	5.53775	0.949672	5.83122	5.50234e-09	6.57636e-07	1.05365	2.0159	72.161	71.2963
ENSG00000242779	ZNF702P	69648	29.9514	-2.23376	0.589611	-3.78854	0.000151537	0.00504989	49.5216	49.3895	12.6282	8.26624
ENSG00000245680	ZNF585B	36575	23.0776	-4.1618	0.873601	-4.76396	1.89826e-06	0.000121625	36.8778	50.3974	0.902013	4.13312
ENSG00000249430	CTD-2231H16.1	47713	102.657	1.4299	0.308937	4.62843	3.68441e-06	0.000220179	54.7899	56.4451	165.068	134.326
ENSG00000258486	RN7SL1	300	5020.14	1.28849	0.394252	3.26818	0.0010824	0.0236587	3646.69	2186.24	7911.55	6336.07
ENSG00000259660	DNM1P47	43271	44.7969	1.47599	0.462148	3.19377	0.0014043	0.0286155	22.1267	25.1987	59.5328	72.3296

## Sheet: RNAseq_LP_EIF4EBP1_KO_vs_WT
DEGs between EIF4EBP1-/- and EIF4EBP1+/+ hMSCs at late passage (LP, P8):
GeneID	Symbol	Length	baseMean	log2FoldChange	lfcSE	stat	P value	P adj	EIF4EBP1+/+_P8_Rep1	EIF4EBP1+/+_P8_Rep2	EIF4EBP1-/-_P8_Rep1	EIF4EBP1-/-_P8_Rep2
ENSG00000001617	SEMA3F	34031	98.7444	1.15481	0.337742	3.41919	0.000628082	0.0126303	77	45.5453	148.696	123.736
ENSG00000010292	NCAPD2	38600	1667.19	-0.559509	0.094369	-5.92895	3.04876e-09	2.66257e-07	1943	2029.61	1406.89	1289.25
ENSG00000011426	ANLN	63986	1301.85	-0.552799	0.112929	-4.89509	9.82618e-07	5.08659e-05	1457	1639.63	971.203	1139.57
ENSG00000013288	MAN2B2	48188	1944.38	0.520967	0.0867996	6.00195	1.94962e-09	1.78672e-07	1560	1633.94	2308.43	2275.15
ENSG00000013588	GPRC5A	27156	298.407	0.869924	0.184049	4.72658	2.28334e-06	0.000108235	222	200.21	397.216	374.203
ENSG00000024526	DEPDC1	23070	283.542	-0.559504	0.185156	-3.0218	0.00251278	0.0366997	335	340.641	235.002	223.524
ENSG00000026559	KCNG1	19474	1154.16	0.916858	0.104858	8.74377	2.25462e-18	7.34057e-16	770	828.356	1501.52	1516.77
ENSG00000026950	BTN3A1	12980	134.626	-0.853323	0.271459	-3.14347	0.00166956	0.0269657	171	175.539	108.143	83.8215
ENSG00000029993	HMGB3	10267	626.762	-0.509242	0.13677	-3.72336	0.000196592	0.00498548	697	775.22	544.872	489.956
ENSG00000040275	SPDL1	21145	511.865	-0.577944	0.1466	-3.94231	8.0701e-05	0.00233279	577	649.021	400.335	421.103
ENSG00000043355	ZIC2	4993	220.758	-1.345	0.227778	-5.90485	3.52967e-09	3.01166e-07	272	361.516	124.78	124.734
ENSG00000050165	DKK3	46664	8407	0.624535	0.0619905	10.0747	7.14874e-24	3.15872e-21	6594	6636.34	10266.3	10131.4
ENSG00000051341	POLQ	114576	186.179	-0.709997	0.230752	-3.07688	0.00209181	0.0324652	242	220.136	152.855	129.724
ENSG00000054356	PTPRN	20026	610.965	0.647424	0.136017	4.75987	1.93717e-06	9.39867e-05	472	480.124	789.232	702.504
ENSG00000054654	SYNE2	373483	507.714	-0.933722	0.150328	-6.21122	5.25743e-10	5.60732e-08	629	704.055	328.587	369.214
ENSG00000057019	DCBLD2	105749	6363.2	0.799447	0.0696477	11.4784	1.69306e-30	1.30916e-27	4493	4794.6	7879.85	8285.35
ENSG00000058085	LAMC2	58663	1862.11	0.987557	0.0885121	11.1573	6.59597e-29	4.29502e-26	1279	1218.34	2464.4	2486.7
ENSG00000060656	PTPRU	90298	685.294	0.611366	0.14347	4.2613	2.03242e-05	0.000700422	474	610.118	805.87	851.187
ENSG00000065923	SLC9A7	153738	426.098	0.70855	0.156158	4.5374	5.69524e-06	0.000238853	313	333.999	510.557	546.835
ENSG00000066279	ASPM	62567	816.852	-0.920261	0.119763	-7.68405	1.54141e-14	3.23227e-12	1060	1077.91	541.752	587.748
ENSG00000069011	PITX1	7079	181.211	1.06536	0.236319	4.50816	6.53914e-06	0.000268778	109	125.25	263.077	227.515
ENSG00000070404	FSTL3	6994	537.721	0.565664	0.139641	4.05086	5.10295e-05	0.00159027	425	442.169	654.054	629.659
ENSG00000070961	ATP2B1	121250	298.273	-0.600078	0.182939	-3.28021	0.0010373	0.0187077	345	373.851	228.763	245.477
ENSG00000073008	PVR	19753	2108.48	0.660921	0.0845491	7.81701	5.40948e-15	1.17414e-12	1668	1599.78	2575.66	2590.48
ENSG00000073803	MAP3K13	206157	145.55	-1.31634	0.261528	-5.03327	4.82173e-07	2.6993e-05	201	214.443	76.9476	89.8087
ENSG00000074181	NOTCH3	41349	2686.87	0.518506	0.0998924	5.19065	2.09562e-07	1.27093e-05	1979	2438.57	3274.43	3055.49
ENSG00000074201	CLNS1A	122870	522.133	-1.17955	0.143675	-8.20985	2.21467e-16	5.59181e-14	742	706.902	321.308	318.322
ENSG00000075275	CELSR1	176337	52.9818	1.85715	0.43479	4.27138	1.94268e-05	0.000677038	25	20.8749	84.2264	81.8257
ENSG00000076382	SPAG5	21710	483.021	-0.508022	0.148183	-3.42833	0.000607304	0.0122688	569	565.521	377.459	420.105
ENSG00000077684	JADE1	65601	371.37	-0.501693	0.16522	-3.03651	0.00239336	0.0357984	417	453.556	302.591	312.335
ENSG00000079931	MOXD1	105491	214.507	-0.944514	0.214861	-4.39593	1.10299e-05	0.000419883	299	265.681	147.656	145.69
ENSG00000080823	MOK	80701	598.981	0.931176	0.134163	6.94062	3.90376e-12	6.11358e-10	422	402.317	790.272	781.336
ENSG00000083168	KAT6A	122512	821.183	-0.513726	0.117023	-4.38994	1.13381e-05	0.000428615	963	968.787	663.413	689.531
ENSG00000084636	COL16A1	52073	340.44	-0.539176	0.170189	-3.1681	0.00153441	0.025144	411	395.675	278.675	276.411
ENSG00000087303	NID2	64192	5357.72	0.694613	0.0680221	10.2116	1.75991e-24	8.0643e-22	4058	4126.6	6491.67	6754.61
ENSG00000088325	TPX2	62535	1611.02	-0.513678	0.0915081	-5.61348	1.98303e-08	1.41e-06	1912	1877.8	1309.15	1345.13
ENSG00000088756	ARHGAP28	185999	38.4282	-1.67379	0.504688	-3.31648	0.000911595	0.0170109	62	55.0339	18.717	17.9617
ENSG00000088882	CPXM1	6569	392.459	0.616841	0.159852	3.85883	0.000113929	0.00314627	317	302.687	474.163	475.986
ENSG00000088899	LZTS3	10930	314.74	0.564349	0.177695	3.17595	0.00149348	0.0246693	246	261.886	362.901	388.173
ENSG00000089327	FXYD5	15154	1110.55	0.612723	0.113096	5.41773	6.03621e-08	4.00383e-06	812	944.117	1306.03	1380.06
ENSG00000089472	HEPH	106319	356.631	0.732298	0.168173	4.35443	1.33415e-05	0.000491254	278	258.09	453.367	437.069
ENSG00000091490	SEL1L3	116328	241.553	0.739244	0.202428	3.65188	0.000260326	0.00622969	176	185.977	284.914	319.32
ENSG00000091656	ZFHX4	186068	1011.54	-0.525381	0.110336	-4.76165	1.92014e-06	9.35276e-05	1173	1214.54	795.471	863.161
ENSG00000095370	SH2D3C	40425	145.078	-1.42265	0.301226	-4.72288	2.32526e-06	0.000108576	208	214.443	103.983	53.8852
ENSG00000099194	SCD	17711	2250.97	-0.615231	0.0826276	-7.44584	9.63319e-14	1.89177e-11	2709	2738.41	1806.19	1750.27
ENSG00000099822	HCN2	27267	148.99	0.801446	0.251566	3.18583	0.0014434	0.0240996	112	105.324	184.05	194.586
ENSG00000100151	PICK1	19391	210.766	0.652963	0.220312	2.96381	0.00303857	0.0417871	156	171.744	232.922	282.399
ENSG00000100234	TIMP3	61344	557.507	0.67365	0.142861	4.71541	2.41219e-06	0.000111774	462	397.573	676.931	693.523
ENSG00000100285	NEFH	11161	67.195	1.33585	0.387443	3.44786	0.000565057	0.0116073	46	30.3636	94.6247	97.7917
ENSG00000100344	PNPLA3	40750	140.316	0.841225	0.265124	3.17295	0.00150899	0.0248569	89	111.966	174.692	185.605
ENSG00000100526	CDKN3	23370	150.93	-0.758601	0.252463	-3.0048	0.00265758	0.0382098	182	197.363	119.581	104.777
ENSG00000100968	NFATC4	13932	1320.03	-0.512762	0.0978708	-5.23917	1.61303e-07	1.0079e-05	1571	1533.36	1098.06	1077.7
ENSG00000101057	MYBL2	49383	582.239	-0.538293	0.137213	-3.92306	8.7431e-05	0.00249814	659	720.186	464.805	484.967
ENSG00000101160	CTSZ	12063	769.242	0.573285	0.120843	4.74405	2.0949e-06	0.000100458	599	637.635	921.291	919.042
ENSG00000101210	EEF1A2	11140	264.369	1.21238	0.195722	6.19439	5.85094e-10	6.18699e-08	168	150.869	375.379	363.226
ENSG00000101224	CDC25B	19185	1302.57	-0.593784	0.100249	-5.92311	3.15914e-09	2.73321e-07	1530	1603.58	1066.87	1009.85
ENSG00000101384	JAG1	36363	668.706	0.633953	0.131311	4.82786	1.38006e-06	6.85709e-05	515	533.26	767.396	859.17
ENSG00000101986	ABCD1	19894	634.964	0.577007	0.132564	4.35267	1.34488e-05	0.000493736	483	536.107	766.356	754.393
ENSG00000102109	PCSK1N	4532	930.875	0.894036	0.276341	3.23527	0.00121529	0.0210582	532	770.475	1290.43	1130.59
ENSG00000102265	TIMP1	4477	2312.93	0.529602	0.0833189	6.35633	2.06637e-10	2.4118e-08	1838	1948.01	2704.6	2761.12
ENSG00000102359	SRPX2	27082	486.856	0.890369	0.145965	6.09987	1.06158e-09	1.05071e-07	337	345.385	636.377	628.661
ENSG00000102452	NALCN	362714	266.364	0.579839	0.191123	3.03386	0.00241447	0.0358244	205	222.034	316.109	322.313
ENSG00000103647	CORO2B	148838	835.575	0.509838	0.121819	4.1852	2.84915e-05	0.000947573	647	731.572	1011.76	951.972
ENSG00000103888	KIAA1199	172434	129.993	-0.912708	0.273364	-3.3388	0.000841418	0.0159663	184	155.613	92.545	87.813
ENSG00000104081	BMF	21003	223.899	-1.44298	0.222859	-6.47485	9.49035e-11	1.19811e-08	352	302.687	134.138	106.773
ENSG00000104368	PLAT	33007	2083.48	1.1427	0.0918542	12.4404	1.57692e-35	1.77361e-32	1382	1216.44	2861.62	2873.88
ENSG00000104783	KCNN4	14725	343.089	0.789472	0.173468	4.55112	5.33613e-06	0.000226091	240	262.835	454.407	415.116
ENSG00000104960	PTOV1	10010	958.74	-0.54043	0.111313	-4.85505	1.20355e-06	6.03791e-05	1113	1159.51	761.157	801.293
ENSG00000105290	APLP1	11893	681.198	0.516529	0.127592	4.04827	5.15967e-05	0.00160391	544	576.908	823.547	780.338
ENSG00000105520	DKFZP761J1410	10313	1328.88	0.803475	0.11457	7.01297	2.33314e-12	3.70071e-10	876	1059.88	1603.42	1776.22
ENSG00000105605	CACNG7	34607	721.304	0.627842	0.144966	4.33096	1.48458e-05	0.000535487	486	647.123	885.937	866.155
ENSG00000105825	TFPI2	5595	1212.01	0.689363	0.102276	6.74022	1.58148e-11	2.24898e-09	923	932.731	1451.61	1540.72
ENSG00000106153	CHCHD2	5008	607.493	10.2841	1.02815	10.0026	1.48449e-23	6.33316e-21	0	1.89772	1242.6	1185.47
ENSG00000106366	SERPINE1	12178	18314.6	0.982174	0.0641357	15.314	6.16419e-53	1.90658e-49	12077	12543.9	23343.2	25294.1
ENSG00000106462	EZH2	76939	402.946	-0.649373	0.16104	-4.03237	5.52173e-05	0.00169516	467	517.129	321.308	306.347
ENSG00000106991	ENG	39745	4983.99	0.594959	0.0802805	7.411	1.25347e-13	2.41279e-11	3683	4257.54	6009.19	5986.25
ENSG00000107281	NPDC1	6734	1420.15	0.577574	0.109231	5.28765	1.239e-07	7.98383e-06	1030	1248.7	1709.48	1692.4
ENSG00000107485	GATA3	21595	139.498	0.853831	0.277424	3.07772	0.00208594	0.0324211	80	118.608	176.771	182.611
ENSG00000107562	CXCL12	88904	6347.49	-0.761645	0.0661513	-11.5137	1.1258e-30	9.2856e-28	8148	7822.41	4738.51	4681.03
ENSG00000108055	SMC3	36946	505.672	-0.58923	0.160248	-3.67698	0.000236007	0.00577052	609	606.322	348.344	459.022
ENSG00000108551	RASD1	1959	60.0157	1.17009	0.399297	2.93037	0.00338561	0.0454304	33	40.801	89.4255	76.8363
ENSG00000108639	SYNGR2	4970	464.138	0.541505	0.14906	3.63281	0.000280351	0.00649532	387	369.107	563.589	536.857
ENSG00000109705	NKX3-2	4221	122.732	0.963711	0.278052	3.46594	0.000528379	0.0109528	81	85.3975	153.895	170.637
ENSG00000109805	NCAPG	33961	420.27	-0.678557	0.158889	-4.27064	1.94912e-05	0.000677375	525	509.538	344.184	302.356
ENSG00000110031	LPXN	51350	96.2926	1.28572	0.314787	4.08442	4.41866e-05	0.00139815	57	55.0339	141.417	131.719
ENSG00000110092	CCND1	13388	34412.5	0.530392	0.0563279	9.41616	4.67874e-21	1.80892e-18	27796	28518	40139.6	41196.3
ENSG00000111057	KRT18	4031	1263.83	0.519414	0.106395	4.88192	1.0506e-06	5.37107e-05	1110	967.838	1504.64	1472.86
ENSG00000111276	CDKN1B	7314	402.787	-0.550233	0.157602	-3.49127	0.000480722	0.0101841	482	475.379	325.467	328.301
ENSG00000111602	TIMELESS	32285	610.783	-0.566013	0.133677	-4.23419	2.2938e-05	0.000783949	758	700.26	493.92	490.954
ENSG00000111885	MAN1A1	172553	523.366	-0.508986	0.141262	-3.60312	0.000314416	0.00717704	626	603.476	440.889	423.099
ENSG00000112294	ALDH5A1	42356	89.6677	1.03334	0.326162	3.1682	0.00153388	0.025144	57	60.7271	110.222	130.722
ENSG00000112297	AIM1	58597	118.431	-0.811099	0.281207	-2.88435	0.0039222	0.0499146	149	152.767	82.1467	89.8087
ENSG00000112576	CCND3	115425	1493.36	0.632114	0.113385	5.57494	2.47613e-08	1.75055e-06	1049	1293.3	1728.2	1902.95
ENSG00000112742	TTK	38641	154.793	-0.717626	0.248421	-2.88874	0.00386783	0.0494347	181	204.005	115.421	118.747
ENSG00000112769	LAMA4	146179	1251.47	0.527101	0.100241	5.25834	1.45363e-07	9.17567e-06	1027	1023.82	1443.29	1511.78
ENSG00000112972	HMGCS1	24118	458.076	-0.64233	0.152019	-4.22532	2.386e-05	0.000813211	578	538.953	343.145	372.207
ENSG00000112984	KIF20A	8997	579.107	-0.60276	0.134827	-4.47062	7.79932e-06	0.000312275	705	691.72	461.685	458.024
ENSG00000113070	HBEGF	13789	313.412	1.02482	0.180635	5.67344	1.39959e-08	1.0307e-06	213	200.21	401.375	439.065
ENSG00000113083	LOX	15091	5004.74	0.768227	0.0681226	11.2771	1.70234e-29	1.17007e-26	3649	3756.54	6288.9	6324.53
ENSG00000113361	CDH6	135397	329.26	-0.558166	0.182168	-3.06402	0.00218382	0.0334384	405	379.544	238.121	294.373
ENSG00000113368	LMNB1	60398	1094.64	-0.515398	0.111409	-4.62619	3.72459e-06	0.000166356	1203	1373	900.494	902.079
ENSG00000113721	PDGFRB	42036	3400.33	-0.544087	0.0735002	-7.40252	1.33624e-13	2.50484e-11	4062	4006.09	2770.11	2763.11
ENSG00000113810	SMC4	35689	1235.56	-0.701507	0.104066	-6.741	1.57301e-11	2.24898e-09	1471	1589.34	912.972	968.936
ENSG00000114270	COL7A1	31195	426.836	-1.38544	0.161731	-8.56629	1.0687e-17	3.00498e-15	656	578.805	236.042	236.496
ENSG00000114757	PEX5L	242096	90.8457	1.31887	0.327665	4.02506	5.69609e-05	0.00174436	47	56.9317	123.74	135.711
ENSG00000115457	IGFBP2	31609	3961.71	0.504464	0.081673	6.17663	6.54837e-10	6.8081e-08	3053	3498.45	4654.29	4641.11
ENSG00000115461	IGFBP5	23421	3442.88	1.17581	0.0752834	15.6184	5.45549e-55	2.24984e-51	2162	2063.77	4725	4820.73
ENSG00000115756	HPCAL1	124729	2943.7	0.702679	0.0866897	8.10568	5.24493e-16	1.27236e-13	2082	2398.72	3650.85	3643.24
ENSG00000116132	PRRX1	76692	1041.95	-0.959935	0.109274	-8.78465	1.5685e-18	5.24473e-16	1415	1337.89	690.448	724.457
ENSG00000116396	KCNC4	71758	109.146	1.45807	0.309002	4.71864	2.37425e-06	0.000110429	49	67.3691	170.532	149.681
ENSG00000116661	FBXO2	7419	236.79	0.684237	0.201405	3.39731	0.00068051	0.0133806	184	179.335	298.432	285.392
ENSG00000117650	NEK2	12847	205.017	-0.932428	0.217463	-4.28776	1.80486e-05	0.000632569	262	276.119	137.258	144.692
ENSG00000117724	CENPF	61394	1325.83	-0.981035	0.103994	-9.4336	3.96264e-21	1.58148e-18	1764	1756.34	834.985	947.981
ENSG00000118418	HMGN3	33445	221.52	-0.810831	0.218767	-3.70637	0.000210248	0.00524433	314	250.499	154.935	166.645
ENSG00000118523	CTGF	3198	3435.52	0.888033	0.0737877	12.035	2.32715e-33	2.05654e-30	2381	2439.52	4465.04	4456.51
ENSG00000118855	MFSD1	97522	1063.5	0.674689	0.111776	6.0361	1.57884e-09	1.50257e-07	837	801.788	1231.16	1384.05
ENSG00000119397	CNTRL	102748	121.073	-0.898832	0.278737	-3.22466	0.00126121	0.0216717	152	163.204	85.2662	83.8215
ENSG00000120129	DUSP1	3106	631.143	0.649664	0.144084	4.50893	6.51547e-06	0.000268698	501	482.021	688.369	853.183
ENSG00000120149	MSX2	6361	465.276	-0.922576	0.15073	-6.12072	9.31522e-10	9.44655e-08	632	586.396	323.388	319.32
ENSG00000120675	DNAJC15	85707	66.5178	-8.02461	1.47817	-5.42873	5.67551e-08	3.81616e-06	118	147.073	0	0.997875
ENSG00000120725	SIL1	346838	505.385	0.515166	0.143741	3.58398	0.000338401	0.00763996	430	402.317	587.505	601.718
ENSG00000120875	DUSP4	17605	5781.26	0.519209	0.0814792	6.37229	1.86232e-10	2.22912e-08	4371	5132.39	6743.31	6878.35
ENSG00000121152	NCAPH	38059	307.815	-0.565145	0.189501	-2.98228	0.00286107	0.040042	335	399.471	268.277	228.513
ENSG00000122417	ODF2L	47680	343.622	-0.521188	0.171017	-3.04758	0.00230688	0.0348449	422	388.084	286.994	277.409
ENSG00000122694	GLIPR2	27179	513.896	-0.544969	0.145676	-3.74097	0.00018331	0.00468576	597	622.453	442.968	393.163
ENSG00000122861	PLAU	8321	3514.23	0.832704	0.0731053	11.3905	4.6643e-30	3.39451e-27	2544	2510.69	4485.83	4516.38
ENSG00000122952	ZWINT	4048	738.563	-0.54566	0.126969	-4.29758	1.72676e-05	0.000608648	901	852.077	636.377	564.797
ENSG00000122966	CIT	191501	709.207	-0.563126	0.126529	-4.45058	8.56405e-06	0.000334241	812	879.594	585.425	559.808
ENSG00000123080	CDKN2C	13889	559.063	-0.88639	0.142166	-6.23489	4.52083e-10	4.90629e-08	748	703.106	415.933	369.214
ENSG00000123131	PRDX4	22138	1744.84	1.36114	0.0924986	14.7152	5.14559e-49	1.06102e-45	941	1014.33	2491.44	2532.61
ENSG00000123572	NRK	136067	322.125	0.807671	0.189213	4.26859	1.96713e-05	0.000681717	217	251.448	366.021	454.033
ENSG00000123975	CKS2	5506	570.245	-0.5349	0.136057	-3.93144	8.44399e-05	0.00241826	674	675.589	454.407	476.984
ENSG00000123989	CHPF	4841	6970.32	0.943666	0.088947	10.6093	2.69754e-26	1.517e-23	4254	5282.31	9176.52	9168.47
ENSG00000124191	TOX2	154753	289.246	1.43637	0.190357	7.54567	4.49969e-14	8.97906e-12	146	166.051	413.853	431.082
ENSG00000124212	PTGIS	64273	23.457	-3.61306	0.809577	-4.4629	8.08565e-06	0.000318585	46	40.801	1.03983	5.98725
ENSG00000124486	USP9X	150945	2672.95	0.601421	0.0840265	7.15751	8.21543e-13	1.32002e-10	2024	2223.18	3149.65	3294.98
ENSG00000124795	DEK	40956	1221.07	-0.628976	0.101045	-6.22469	4.8251e-10	5.19097e-08	1468	1498.25	942.088	975.921
ENSG00000125398	SOX9	5401	1661.46	0.801416	0.120464	6.65276	2.87639e-11	3.95408e-09	1039	1383.44	2038.07	2185.35
ENSG00000126016	AMOT	66313	493.349	-0.645511	0.147886	-4.36492	1.2717e-05	0.000471061	625	578.805	401.375	368.216
ENSG00000126787	DLGAP5	43567	428.216	-0.891848	0.154464	-5.77384	7.74868e-09	6.22511e-07	557	556.033	299.472	300.36
ENSG00000127124	HIVEP3	529561	361.592	0.586613	0.177503	3.3048	0.000950453	0.0175447	264	314.073	399.295	469.001
ENSG00000127585	FBXL16	13330	115.857	0.850032	0.285429	2.97809	0.0029005	0.040275	79	86.3464	141.417	156.666
ENSG00000127824	TUBA4A	28460	120.781	0.974821	0.320713	3.03954	0.00236939	0.0356187	68	94.8861	121.66	198.577
ENSG00000128564	VGF	3085	363.627	1.13663	0.17761	6.39958	1.55809e-10	1.90859e-08	203	251.448	524.075	475.986
ENSG00000128567	PODXL	57956	2855.65	1.06012	0.0819361	12.9384	2.7323e-38	3.3804e-35	1861	1841.74	3692.44	4027.42
ENSG00000128805	ARHGAP22	210234	1997.15	0.800154	0.0989458	8.08679	6.12562e-16	1.45743e-13	1330	1583.65	2491.44	2583.5
ENSG00000128951	DUT	12363	480.633	-0.510816	0.148232	-3.44606	0.000568826	0.0116515	586	543.697	408.654	384.182
ENSG00000129195	FAM64A	7055	282.174	-0.636099	0.197674	-3.21792	0.00129125	0.022096	366	320.715	245.4	196.581
ENSG00000129534	MIS18BP1	50351	214.362	-0.743873	0.22322	-3.33246	0.00086081	0.01621	272	264.732	183.01	137.707
ENSG00000129911	KLF16	11169	935.478	0.576649	0.146313	3.94119	8.10781e-05	0.00233823	618	883.39	1144.85	1095.67
ENSG00000129925	TMEM8A	16341	3866.51	0.533258	0.0910393	5.85745	4.70027e-09	3.9559e-07	2854	3465.24	4507.67	4639.12
ENSG00000129951	LPPR3	9450	185.802	1.02426	0.231813	4.41848	9.93974e-06	0.000381908	112	132.841	257.878	240.488
ENSG00000130707	ASS1	56346	143.896	-1.77387	0.278414	-6.37134	1.87382e-10	2.22912e-08	250	195.465	59.2704	70.8491
ENSG00000130751	NPAS1	25957	48.3707	1.80875	0.459801	3.93377	8.3625e-05	0.00240048	25	18.0284	68.6289	81.8257
ENSG00000130772	MED18	6964	110.489	-1.0493	0.307938	-3.4075	0.000655618	0.0130827	167	130.943	82.1467	61.8682
ENSG00000131188	PRR7	9838	480.154	1.00527	0.184464	5.44965	5.04702e-08	3.44982e-06	252	386.186	671.731	610.699
ENSG00000131196	NFATC1	133470	159.446	1.16877	0.2522	4.63429	3.58163e-06	0.00016055	89	107.221	235.002	206.56
ENSG00000131652	THOC6	3729	343.862	-0.632169	0.176827	-3.57508	0.000350126	0.00784739	447	389.033	285.954	253.46
ENSG00000131737	KRT34	4754	72.2614	1.34982	0.407429	3.31302	0.000922941	0.0171709	56	25.6193	95.6645	111.762
ENSG00000131747	TOP2A	29435	2324.98	-0.886412	0.0857347	-10.339	4.69345e-25	2.23336e-22	2942	3093.29	1572.23	1692.4
ENSG00000132780	NASP	35049	1102.9	-0.506999	0.106573	-4.75731	1.96191e-06	9.48156e-05	1276	1313.22	946.247	876.134
ENSG00000132967	HMGB1P5	1111	396.29	-0.580434	0.163996	-3.53932	0.000401155	0.00876872	506	444.067	307.79	327.303
ENSG00000133169	BEX1	1590	224.503	0.790594	0.215952	3.66097	0.00025126	0.00608333	182	147.073	300.511	268.428
ENSG00000134013	LOXL2	128140	16856.3	0.597549	0.0602217	9.9225	3.32338e-23	1.37056e-20	13183	13645.6	20730.1	19866.7
ENSG00000134057	CCNB1	11236	1173.24	-0.526062	0.104925	-5.01367	5.34011e-07	2.94946e-05	1405	1364.46	1003.44	920.04
ENSG00000134330	IAH1	22886	245.015	-0.878994	0.20233	-4.34437	1.39678e-05	0.000509761	337	297.942	169.493	175.626
ENSG00000134690	CDCA8	17302	432.819	-0.54492	0.16311	-3.34081	0.00083535	0.0158999	527	500.05	388.897	315.328
ENSG00000134853	PDGFRA	69151	672.564	-0.573581	0.127038	-4.51502	6.33108e-06	0.000261967	794	815.072	531.354	549.829
ENSG00000135451	TROAP	8496	323.725	-0.715163	0.176819	-4.0446	5.24123e-05	0.00162111	389	415.601	255.799	234.501
ENSG00000135454	B4GALNT1	9946	292.071	1.35785	0.187417	7.24506	4.32253e-13	7.63976e-11	157	170.795	427.371	413.12
ENSG00000135905	DOCK10	277356	605.875	-0.784002	0.137738	-5.69197	1.25581e-08	9.41631e-07	798	735.367	421.132	469.001
ENSG00000135919	SERPINE2	64208	1268.67	0.598799	0.103556	5.78236	7.36594e-09	5.9563e-07	983	1035.21	1458.88	1597.6
ENSG00000136108	CKAP2	21200	573.187	-0.588152	0.140369	-4.19004	2.78906e-05	0.000933303	650	726.828	441.929	473.99
ENSG00000136158	SPRY2	4976	321.543	0.619926	0.185662	3.339	0.000840807	0.0159663	226	280.863	370.18	409.129
ENSG00000136542	GALNT5	56614	739.554	0.62974	0.122982	5.12059	3.04574e-07	1.76084e-05	595	566.47	879.698	917.047
ENSG00000136824	SMC2	47158	513.254	-0.594199	0.144882	-4.10127	4.10892e-05	0.00131019	625	610.118	386.817	431.082
ENSG00000137266	SLC22A23	188061	86.8972	-1.10696	0.33577	-3.29678	0.000977995	0.0179256	113	124.301	62.3899	47.898
ENSG00000137273	FOXF2	5764	37.3755	1.87434	0.530257	3.53479	0.000408107	0.00888926	13	18.9772	68.6289	48.8959
ENSG00000137642	SORL1	181491	141.319	0.760059	0.262274	2.89796	0.00375602	0.0484514	94	115.761	179.891	175.626
ENSG00000137801	THBS1	18388	25996.9	0.694373	0.0559029	12.4211	2.00873e-35	2.071e-32	19929	19788.5	32347.1	31923
ENSG00000137804	NUSAP1	48357	547.606	-0.720927	0.150277	-4.79734	1.60789e-06	7.89396e-05	639	723.981	450.247	377.197
ENSG00000137807	KIF23	34180	517.963	-0.634921	0.142055	-4.46955	7.83841e-06	0.000312829	615	645.226	404.495	407.133
ENSG00000137812	CASC5	70323	356.454	-0.773982	0.16861	-4.59038	4.42449e-06	0.000191667	450	449.76	251.639	274.416
ENSG00000137936	BCAR3	285360	2000.24	0.649799	0.0887078	7.32516	2.38612e-13	4.40614e-11	1549	1565.62	2342.74	2543.58
ENSG00000137942	FNBP1L	106531	417.219	-0.528306	0.162844	-3.24425	0.00117761	0.0206365	535	450.709	336.906	346.262
ENSG00000138160	KIF11	62108	595.888	-0.813756	0.136606	-5.95694	2.57003e-09	2.28751e-07	725	794.197	425.291	439.065
ENSG00000138166	DUSP5	13707	637.312	0.889237	0.132852	6.69343	2.18006e-11	3.03053e-09	446	447.862	789.232	866.155
ENSG00000138180	CEP55	32461	363.982	-0.620936	0.169981	-3.65296	0.00025923	0.00621548	424	458.3	268.277	305.35
ENSG00000138182	KIF20B	73334	262.994	-0.805972	0.19399	-4.15471	3.25698e-05	0.00106884	320	349.181	188.21	194.586
ENSG00000138347	MYPN	105863	449.809	0.676791	0.154963	4.36743	1.2572e-05	0.000467088	368	324.511	570.868	535.859
ENSG00000138778	CENPE	92604	334.364	-0.73312	0.20102	-3.647	0.000265319	0.00628836	434	401.368	201.727	300.36
ENSG00000139263	LRIG3	48373	199.415	-0.653781	0.222906	-2.93299	0.00335714	0.0451848	259	228.676	164.293	145.69
ENSG00000139318	DUSP6	6040	339.032	0.665318	0.171619	3.87671	0.000105878	0.00294366	253	271.374	408.654	423.099
ENSG00000139354	GAS2L3	54604	168.588	-0.784572	0.259394	-3.02463	0.00248938	0.0365345	176	250.499	133.098	114.756
ENSG00000139364	TMEM132B	475536	484.515	1.08603	0.149075	7.28516	3.21282e-13	5.84544e-11	295	325.459	653.014	664.584
ENSG00000139629	GALNT6	41621	712.835	0.588544	0.124082	4.7432	2.10366e-06	0.000100488	580	558.879	868.26	844.202
ENSG00000140451	PIF1	10037	216.348	-0.900555	0.215724	-4.17457	2.98547e-05	0.000987599	294	269.477	162.214	139.702
ENSG00000140538	NTRK3	381770	58.1164	-1.23586	0.407215	-3.03491	0.00240605	0.0358215	73	90.1418	36.3941	32.9299
ENSG00000140545	MFGE8	14727	1933.37	0.562133	0.0896242	6.27211	3.56188e-10	3.97005e-08	1544	1578.9	2210.68	2399.89
ENSG00000140873	ADAMTS18	187302	78.8724	-1.05517	0.358962	-2.93951	0.00328735	0.0443615	103	110.068	40.5534	61.8682
ENSG00000141150	RASL10B	11873	562.994	0.55125	0.14723	3.74413	0.000181018	0.00463676	418	495.306	631.178	707.493
ENSG00000141837	CACNA1A	417549	355.907	0.836458	0.17169	4.87191	1.10525e-06	5.60418e-05	250	260.937	485.601	427.09
ENSG00000141934	PPAP2C	10354	210.457	-0.667196	0.215979	-3.08918	0.0020071	0.0314725	266	250.499	173.652	151.677
ENSG00000142235	LMTK3	27919	148.678	0.771323	0.255135	3.0232	0.00250121	0.0366632	101	118.608	195.488	179.617
ENSG00000142408	CACNG8	27176	514.231	0.705016	0.144148	4.89091	1.00369e-06	5.174e-05	372	409.908	636.377	638.64
ENSG00000142552	RCN3	19345	342.783	-0.649644	0.171548	-3.78696	0.000152503	0.00403155	437	400.419	268.277	265.435
ENSG00000142669	SH3BGRL3	2341	6131.19	0.58262	0.081167	7.17805	7.07145e-13	1.18227e-10	4528	5290.85	7177.96	7527.97
ENSG00000142731	PLK4	18335	185.483	-0.682364	0.229034	-2.97932	0.00288889	0.0402382	218	239.113	134.138	150.679
ENSG00000142945	KIF2C	27950	500.741	-0.540562	0.143581	-3.76485	0.000166647	0.00432339	591	595.885	415.933	400.148
ENSG00000143228	NUF2	89189	322.206	-0.526237	0.180805	-2.91053	0.00360821	0.0472746	361	399.471	283.874	244.479
ENSG00000143401	ANP32E	17788	914.682	-0.54068	0.115629	-4.67601	2.92512e-06	0.000134036	1081	1087.39	705.006	785.327
ENSG00000143867	OSR1	7169	278.97	0.764943	0.19253	3.9731	7.09429e-05	0.00208481	195	218.238	374.339	328.301
ENSG00000143878	RHOB	2366	2305.63	0.596233	0.0974506	6.11831	9.45725e-10	9.51261e-08	1672	1999.25	2698.36	2852.92
ENSG00000144057	ST6GAL2	85509	86.479	-1.97161	0.344832	-5.71758	1.08049e-08	8.25175e-07	139	136.636	35.3543	34.9256
ENSG00000144354	CDCA7	14178	320.88	-0.575378	0.176045	-3.26836	0.00108173	0.0192564	399	369.107	259.958	255.456
ENSG00000144583	MARCHF4	114163	825.461	0.616558	0.121201	5.08708	3.63625e-07	2.06366e-05	623	680.333	958.725	1039.79
ENSG00000144749	LRIG1	122467	691.292	-0.633218	0.127062	-4.98354	6.24311e-07	3.37292e-05	870	811.276	549.031	534.861
ENSG00000144834	TAGLN3	15224	92.7364	1.01988	0.318563	3.20151	0.00136709	0.0231377	57	65.4714	123.74	124.734
ENSG00000145022	TCTA	4270	515.133	0.588963	0.142532	4.13213	3.59413e-05	0.00115798	413	409.908	599.983	637.642
ENSG00000145386	CCNA2	7489	570.136	-0.655913	0.138815	-4.72508	2.30024e-06	0.000108576	670	724.93	457.526	428.088
ENSG00000145681	HAPLN1	83809	261.452	-0.667461	0.197634	-3.37725	0.000732134	0.0142197	343	298.891	192.369	211.549
ENSG00000145908	ZNF300	10592	41.7723	-4.49338	0.707278	-6.35306	2.11075e-10	2.41798e-08	87	73.0623	1.03983	5.98725
ENSG00000146072	TNFRSF21	78374	2144.84	0.568562	0.0930956	6.1073	1.01333e-09	1.01104e-07	1615	1839.84	2484.16	2640.38
ENSG00000146966	DENND2A	155574	824.259	-0.561985	0.116841	-4.80982	1.51068e-06	7.44626e-05	993	972.583	674.851	656.601
ENSG00000147027	TMEM47	30225	503.894	0.599029	0.146094	4.1003	4.12617e-05	0.00131231	383	418.448	586.465	627.663
ENSG00000147394	ZNF185	59039	1476.15	0.552938	0.0966076	5.72355	1.04323e-08	8.01666e-07	1151	1242.06	1781.23	1730.31
ENSG00000148019	CEP78	43629	389.478	-0.562061	0.173928	-3.23158	0.00123109	0.0213021	485	444.067	276.595	352.25
ENSG00000148386	LCN9	3101	403.344	-0.504143	0.157587	-3.19913	0.00137841	0.0232656	467	479.175	336.906	330.296
ENSG00000148426	PROSER2	48939	53.987	1.36984	0.420943	3.25421	0.00113707	0.0200111	27	33.2101	75.9077	79.83
ENSG00000148677	ANKRD1	9181	572.226	0.798543	0.147407	5.41727	6.0517e-08	4.00383e-06	463	372.902	719.564	733.438
ENSG00000148773	MKI67	29727	2562.16	-0.725774	0.0814279	-8.91308	4.96324e-19	1.7057e-16	3137	3249.85	1880.02	1981.78
ENSG00000149798	CDC42EP2	7612	468.258	0.685783	0.15687	4.37167	1.23298e-05	0.00045947	325	392.829	560.469	594.733
ENSG00000150630	VEGFC	109193	465.872	0.756632	0.15588	4.85394	1.21031e-06	6.03791e-05	315	377.647	577.107	593.735
ENSG00000151835	SACS	104877	2829.21	-0.507297	0.0871146	-5.82333	5.76868e-09	4.75801e-07	3237	3406.41	2185.73	2487.7
ENSG00000152253	SPC25	79240	137.331	-0.87784	0.262434	-3.34499	0.000822844	0.015686	184	171.744	98.784	94.7981
ENSG00000152661	GJA1	14036	2673.41	-0.639074	0.0840387	-7.60452	2.85961e-14	5.89652e-12	3377	3135.04	2163.89	2017.7
ENSG00000153404	PLEKHG4B	49713	283.534	1.03963	0.201735	5.15344	2.55744e-07	1.51006e-05	165	205.903	416.973	346.262
ENSG00000153551	CMTM7	91397	325.521	0.520985	0.174863	2.9794	0.00288818	0.0402382	272	262.835	368.1	399.15
ENSG00000154096	THY1	7606	840.031	0.812348	0.125173	6.48978	8.59614e-11	1.09641e-08	628	591.141	1151.09	989.892
ENSG00000154319	FAM167A	53253	480.587	0.973369	0.149864	6.49501	8.3028e-11	1.07002e-08	306	342.539	631.178	642.631
ENSG00000154734	ADAMTS1	9663	846.883	0.701159	0.129275	5.42379	5.8347e-08	3.902e-06	707	583.55	1000.32	1096.66
ENSG00000155034	FBXL18	82464	699.087	0.552394	0.152256	3.62806	0.000285561	0.00660308	494	639.532	750.759	912.057
ENSG00000155093	PTPRN2	1048731	92.7779	1.17371	0.325088	3.61043	0.000305686	0.00700361	59	55.0339	114.382	142.696
ENSG00000155111	CDK19	205981	268.726	-0.583724	0.194253	-3.00496	0.00265615	0.0382098	343	301.738	224.604	205.562
ENSG00000156970	BUB1B	60114	470.359	-0.729825	0.151248	-4.82534	1.39762e-06	6.91656e-05	554	619.606	354.583	353.248
ENSG00000157168	NRG1	1125647	379.069	0.679232	0.164152	4.13782	3.50623e-05	0.00113558	304	278.965	477.283	456.029
ENSG00000157456	CCNB2	19968	331.822	-0.834059	0.176359	-4.72933	2.25262e-06	0.00010719	408	442.169	250.599	226.518
ENSG00000158089	GALNT14	244736	98.8121	1.18422	0.31432	3.76757	0.000164847	0.00429366	62	58.8294	123.74	150.679
ENSG00000158169	FANCC	218656	126.388	-0.811173	0.275412	-2.94531	0.00322631	0.0437675	154	167.948	98.784	84.8193
ENSG00000158186	MRAS	57837	270.894	0.727448	0.197178	3.6893	0.000224876	0.00555322	226	182.181	342.105	333.29
ENSG00000158258	CLSTN2	642213	1048.34	0.898507	0.109631	8.19574	2.49062e-16	6.16278e-14	765	699.311	1381.94	1347.13
ENSG00000158270	COLEC12	181362	882.855	-0.524292	0.115311	-4.54677	5.44765e-06	0.000230028	1005	1077.91	732.042	716.474
ENSG00000158292	GPR153	13630	228.407	0.766567	0.218287	3.51174	0.00044518	0.00953096	153	185.028	317.149	258.45
ENSG00000159023	EPB41	232951	158.711	-0.761947	0.251822	-3.02573	0.00248032	0.0364447	221	178.386	122.7	112.76
ENSG00000159167	STC1	12893	3474.56	0.839478	0.0810814	10.3535	4.03397e-25	1.99633e-22	2411	2571.41	4248.75	4667.06
ENSG00000159733	ZFYVE28	149082	37.1087	1.58129	0.521295	3.0334	0.00241818	0.0358297	23	14.2329	60.3102	50.8916
ENSG00000160703	NLRX1	17449	85.4193	0.982258	0.331022	2.96735	0.0030038	0.0414766	56	58.8294	107.103	119.745
ENSG00000161179	YDJC	1976	491.358	0.556713	0.149811	3.71611	0.000202313	0.00508744	375	420.345	558.39	611.697
ENSG00000161681	SHANK1	57624	300.651	0.736743	0.202189	3.64383	0.000268608	0.00634202	186	264.732	382.658	369.214
ENSG00000161888	SPC24	24289	285.433	-0.59878	0.186182	-3.2161	0.00129947	0.0222059	328	359.618	224.604	229.511
ENSG00000162607	USP1	15508	492.708	-0.542961	0.148711	-3.65111	0.000261111	0.00623643	549	619.606	394.096	408.131
ENSG00000163013	FBXO41	29750	226.01	0.745819	0.214875	3.47094	0.000518636	0.0108023	163	174.59	312.989	253.46
ENSG00000163017	ACTG2	27552	1834.94	-0.970466	0.0893052	-10.8668	1.65832e-27	9.76986e-25	2438	2421.49	1274.83	1205.43
ENSG00000163359	COL6A3	90373	5001.69	0.603438	0.0697607	8.65011	5.14512e-18	1.51561e-15	3857	4083.9	6047.66	6018.18
ENSG00000163453	IGFBP7	79613	4331.75	0.610083	0.070035	8.71111	3.00914e-18	9.30727e-16	3477	3381.74	5207.48	5260.79
ENSG00000163661	PTX3	6840	3042.21	-0.745527	0.0829141	-8.99155	2.43757e-19	8.86989e-17	4019	3603.77	2268.91	2277.15
ENSG00000163704	PRRT3	6853	291.476	0.585555	0.186725	3.13593	0.00171312	0.0274188	251	215.391	346.264	353.248
ENSG00000163808	KIF15	111660	126.374	-0.833586	0.288686	-2.88751	0.00388298	0.0495772	155	168.897	73.8281	107.77
ENSG00000163814	CDCP1	64145	1361.58	1.04521	0.0990335	10.5541	4.86066e-26	2.61461e-23	859	918.498	1820.75	1848.06
ENSG00000163923	RPL39L	59961	122.037	-1.66266	0.292186	-5.69041	1.26736e-08	9.44566e-07	204	167	59.2704	57.8767
ENSG00000164104	HMGB2	3431	1087.07	-0.673639	0.109163	-6.17096	6.78745e-10	6.99786e-08	1271	1401.47	850.582	825.242
ENSG00000164109	MAD2L1	11467	422.189	-0.565376	0.154937	-3.64907	0.000263186	0.00625685	503	504.794	331.706	349.256
ENSG00000164736	SOX17	2954	221.039	-0.965508	0.217947	-4.43001	9.42305e-06	0.000363184	262	322.613	152.855	146.688
ENSG00000165175	MID1IP1	5106	1187.53	0.87335	0.104933	8.32293	8.58125e-17	2.25888e-14	806	871.055	1573.27	1499.81
ENSG00000165304	MELK	104820	437.135	-0.55651	0.157234	-3.53938	0.000401067	0.00876872	535	505.743	378.499	329.299
ENSG00000165495	PKNOX2	268703	393.372	-0.500811	0.163511	-3.06285	0.00219237	0.0334864	454	467.789	348.344	303.354
ENSG00000165633	VSTM4	101265	59.1054	1.36196	0.400284	3.40249	0.000667757	0.0131982	33	33.2101	88.3857	81.8257
ENSG00000166016	ABTB2	207021	259.83	0.703397	0.200933	3.50065	0.000464133	0.00984949	177	218.238	332.746	311.337
ENSG00000166165	CKB	3453	544.506	0.770834	0.149971	5.13987	2.74925e-07	1.60442e-05	368	436.476	728.922	644.627
ENSG00000166188	ZNF319	5786	298.167	0.575015	0.180679	3.18252	0.00145997	0.0242779	239	240.062	349.384	364.224
ENSG00000166311	SMPD1	4574	1876.17	0.629161	0.0978003	6.43312	1.25012e-10	1.54664e-08	1358	1588.39	2250.2	2308.08
ENSG00000166341	DCHS1	34530	1802.78	-0.72853	0.101634	-7.16815	7.60203e-13	1.23753e-10	2168	2328.51	1469.28	1245.35
ENSG00000166396	SERPINB7	52436	649.94	0.583634	0.130403	4.4756	7.61964e-06	0.000308072	533	507.641	752.838	806.283
ENSG00000166483	WEE1	19777	390.969	-0.632307	0.184146	-3.43373	0.000595341	0.0121144	403	547.493	289.073	324.309
ENSG00000166619	BLCAP	35460	1225.58	0.52303	0.102412	5.10713	3.27095e-07	1.87353e-05	1026	985.867	1399.61	1490.82
ENSG00000166801	FAM111A	12292	222.844	-0.732256	0.208547	-3.51123	0.000446041	0.00953096	267	289.403	165.333	169.639
ENSG00000166803	KIAA0101	22694	540.94	-0.668736	0.14342	-4.66277	3.11981e-06	0.000141905	703	625.3	426.331	409.129
ENSG00000166825	ANPEP	30514	4591.57	-0.676752	0.0776487	-8.71556	2.89334e-18	9.17856e-16	5338	5959.8	3598.86	3469.61
ENSG00000166897	ELFN2	59506	334.942	1.15067	0.176681	6.51267	7.38245e-11	9.61428e-09	213	203.056	486.641	437.069
ENSG00000166908	PIP4K2C	12242	245.353	0.717507	0.202085	3.55053	0.000384459	0.00847865	190	181.232	283.874	326.305
ENSG00000167123	CERCAM	25597	4443.24	0.515652	0.0779104	6.61852	3.62801e-11	4.82642e-09	3444	3870.4	5288.58	5169.99
ENSG00000167371	PRRT2	4025	259.191	-0.633327	0.194304	-3.25947	0.00111622	0.0197566	302	328.306	205.887	200.573
ENSG00000167641	PPP1R14A	5355	437.922	-0.610503	0.165649	-3.68553	0.000228229	0.00562479	586	472.533	361.861	331.294
ENSG00000167772	ANGPTL4	11085	136.055	2.23701	0.284807	7.85445	4.01529e-15	9.03221e-13	42	53.1362	223.564	225.52
ENSG00000168056	LTBP3	20126	5403.25	0.630957	0.0914699	6.89797	5.27492e-12	8.15766e-10	3777	4702.56	6539.5	6593.96
ENSG00000168078	PBK	28476	353.073	-0.622036	0.167557	-3.71238	0.00020532	0.00513175	430	426.039	282.834	273.418
ENSG00000168542	COL3A1	38427	478.614	-1.54394	0.171029	-9.02738	1.75824e-19	6.59182e-17	775	650.919	212.126	276.411
ENSG00000168779	SHOX2	9345	55.3538	-2.34016	0.457717	-5.11267	3.17634e-07	1.8278e-05	92	92.9884	12.478	23.949
ENSG00000168916	ZNF608	111893	266.462	-0.70435	0.190789	-3.69177	0.000222702	0.00551054	336	324.511	202.767	202.569
ENSG00000169071	ROR2	387072	59.6696	-1.19872	0.402391	-2.97899	0.00289198	0.0402382	77	89.1929	40.5534	31.932
ENSG00000169136	ATF5	5234	484.635	0.507808	0.145603	3.48761	0.000487357	0.0102628	401	399.471	556.31	581.761
ENSG00000169184	MN1	53222	643.315	-0.826415	0.13978	-5.91225	3.37469e-09	2.89942e-07	774	871.055	499.119	429.086
ENSG00000169247	SH3TC2	139525	91.3171	1.23717	0.326587	3.78817	0.00015176	0.00402049	48	60.7271	125.82	130.722
ENSG00000169436	COL22A1	325772	42.2343	1.63598	0.502674	3.25455	0.00113572	0.0200111	26	15.1818	74.8679	52.8874
ENSG00000169607	CKAP2L	28325	236.269	-0.777459	0.205748	-3.7787	0.000157649	0.00414104	318	278.965	169.493	178.62
ENSG00000169679	BUB1	40417	462.334	-0.529387	0.148512	-3.56461	0.000364399	0.00810853	543	549.391	384.738	372.207
ENSG00000169908	TM4SF1	8844	935.578	0.517533	0.112872	4.58514	4.53674e-06	0.000194891	740	798.941	1089.74	1113.63
ENSG00000170312	CDK1	16522	462.959	-0.573167	0.158568	-3.61465	0.000300755	0.00690342	517	590.192	401.375	343.269
ENSG00000170485	NPAS2	176678	1052.81	0.540608	0.110871	4.876	1.08258e-06	5.51178e-05	838	877.697	1183.33	1312.21
ENSG00000170498	KISS1	6146	59.6653	1.2885	0.402936	3.19778	0.00138488	0.023343	39	30.3636	90.4654	78.8321
ENSG00000170561	IRX2	7011	289.833	0.562467	0.193292	2.90992	0.00361516	0.0472798	206	261.886	344.184	347.26
ENSG00000170955	PRKCDBP	1702	2138.67	0.894196	0.0857816	10.4241	1.92467e-25	9.92166e-23	1545	1447.96	2758.67	2803.03
ENSG00000171246	NPTX1	10696	2097.73	1.23077	0.0854092	14.4103	4.45569e-47	7.87511e-44	1268	1239.21	2899.05	2984.64
ENSG00000171298	GAA	18324	746.786	0.71407	0.157274	4.54029	5.61772e-06	0.000236403	477	653.765	1022.15	834.223
ENSG00000171303	KCNK3	40670	308.434	0.886252	0.179087	4.94872	7.47034e-07	3.96666e-05	212	221.085	404.495	396.156
ENSG00000171345	KRT19	4692	4541.35	1.4949	0.0782299	19.109	2.12435e-81	1.31412e-77	2268	2488.86	6457.36	6951.19
ENSG00000171617	ENC1	14016	1714.72	0.611364	0.0901996	6.7779	1.21937e-11	1.77483e-09	1327	1386.29	2087.98	2057.62
ENSG00000171798	KNDC1	65966	70.1217	1.16475	0.376076	3.09711	0.00195416	0.0306813	39	47.4431	110.222	83.8215
ENSG00000171813	PWWP2B	20696	450.18	0.563601	0.173091	3.2561	0.00112952	0.0199635	308	418.448	508.478	565.795
ENSG00000171867	PRNP	15355	3548.57	0.547172	0.0755735	7.24026	4.47836e-13	7.64114e-11	2939	2828.56	4096.94	4329.78
ENSG00000171992	SYNPO	58141	1592.67	0.917506	0.102324	8.96668	3.05573e-19	1.08016e-16	1013	1191.77	2072.38	2093.54
ENSG00000172465	TCEAL1	2250	255.605	1.09413	0.196453	5.56944	2.55566e-08	1.79652e-06	162	164.153	340.025	356.241
ENSG00000172716	SLFN11	23397	255.847	-0.670198	0.195551	-3.42722	0.000609788	0.0122871	323	305.533	190.289	204.564
ENSG00000173068	BNC2	461341	609.778	-0.563969	0.13616	-4.14195	3.44362e-05	0.00112117	689	765.731	506.398	477.982
ENSG00000173207	CKS1B	4597	470.794	-0.510774	0.155409	-3.28664	0.00101389	0.0184176	599	507.641	400.335	376.199
ENSG00000173210	ABLIM3	119060	565.417	0.789385	0.137825	5.72744	1.01955e-08	7.88367e-07	399	429.834	714.364	718.47
ENSG00000173530	TNFRSF10D	28443	5787.68	0.512819	0.0655884	7.81874	5.33527e-15	1.17414e-12	4781	4758.54	6780.74	6830.45
ENSG00000173846	PLK3	5766	551.23	0.512079	0.143614	3.56566	0.000362941	0.00809064	419	489.612	644.696	651.612
ENSG00000173917	HOXB2	5186	62.9642	1.50563	0.412638	3.64878	0.000263484	0.00625685	42	23.7215	87.3459	98.7896
ENSG00000174136	RGMB	29994	3140.52	0.526859	0.078231	6.73466	1.64311e-11	2.31007e-09	2480	2666.3	3748.59	3667.19
ENSG00000174165	ZDHHC24	25602	428.347	0.518314	0.163879	3.16278	0.00156271	0.02554	337	367.209	552.151	457.027
ENSG00000174938	SEZ6L2	28389	463.742	0.872518	0.153478	5.68497	1.30835e-08	9.69273e-07	347	308.38	621.819	577.769
ENSG00000175600	SUGCT	725788	179.513	0.698431	0.229573	3.04231	0.00234772	0.0353787	140	133.789	227.723	216.539
ENSG00000175764	TTLL11	271679	164.472	0.694092	0.239092	2.90303	0.00369573	0.047828	127	124.301	209.006	197.579
ENSG00000176463	SLCO3A1	318741	27.6949	1.90792	0.601578	3.17152	0.00151641	0.0249151	10	13.2841	41.5933	45.9022
ENSG00000176658	MYO1D	384656	51.1024	-1.59394	0.438575	-3.63436	0.000278669	0.00647173	71	82.5509	23.9161	26.9426
ENSG00000177283	FZD8	3186	1695.27	0.545386	0.10831	5.03543	4.76781e-07	2.68124e-05	1252	1504.89	1898.73	2125.47
ENSG00000178031	ADAMTSL1	437057	2223.17	0.650356	0.0834562	7.79279	6.55473e-15	1.39819e-12	1690	1770.57	2711.88	2720.21
ENSG00000178719	GRINA	3358	1870	0.594167	0.103186	5.75823	8.50005e-09	6.78468e-07	1349	1631.09	2188.85	2311.08
ENSG00000178726	THBD	4109	482.056	0.824912	0.166798	4.94557	7.59198e-07	4.01401e-05	295	400.419	604.142	628.661
ENSG00000178999	AURKB	5863	473.502	-0.572223	0.148318	-3.85807	0.000114286	0.0031491	585	547.493	374.339	387.175
ENSG00000179862	CITED4	1290	289.395	0.788614	0.193545	4.07458	4.60976e-05	0.00144901	187	237.215	369.14	364.224
ENSG00000179954	SSC5D	30695	633.003	0.509859	0.147109	3.46587	0.00052852	0.0109528	455	589.243	740.36	747.408
ENSG00000180573	HIST1H2AC	14972	184.143	0.674327	0.231494	2.91294	0.00358046	0.0470249	129	154.664	219.405	233.503
ENSG00000180914	OXTR	19221	2536.69	0.516297	0.0861207	5.99505	2.03426e-09	1.83707e-07	2146	2029.61	2840.82	3130.33
ENSG00000180921	FAM83H	9869	32.9291	2.22393	0.608618	3.65406	0.000258122	0.00621301	7	16.1306	69.6687	38.9171
ENSG00000181634	TNFSF15	21492	246.776	1.80303	0.215453	8.36858	5.83174e-17	1.60334e-14	106	113.863	343.145	424.097
ENSG00000181751	C5orf30	19959	354.713	0.789777	0.177129	4.45876	8.24355e-06	0.000322751	239	280.863	418.012	480.976
ENSG00000182240	BACE2	114718	238.985	1.12172	0.225346	4.97776	6.43245e-07	3.44512e-05	132	168.897	282.834	372.207
ENSG00000182319	SGK223	68751	2001.49	0.617559	0.0929798	6.64186	3.09751e-11	4.21125e-09	1480	1678.54	2466.48	2380.93
ENSG00000182612	TSPAN10	11583	281.738	0.847423	0.189758	4.4658	7.97704e-06	0.00031632	188	214.443	372.26	352.25
ENSG00000182912	C21orf90	8737	38.9995	-1.86986	0.513293	-3.64286	0.000269623	0.00635386	58	64.5226	13.5178	19.9575
ENSG00000182916	TCEAL7	2131	137.632	-0.941457	0.262805	-3.58235	0.00034052	0.00767379	176	185.977	97.7442	90.8066
ENSG00000183160	TMEM119	8475	383.985	-2.20898	0.180898	-12.2112	2.70998e-34	2.57907e-31	684	578.805	141.417	131.719
ENSG00000183856	IQGAP3	47200	818.084	-0.669027	0.12024	-5.56412	2.63482e-08	1.84169e-06	1046	963.094	616.62	646.623
ENSG00000184058	TBX1	26891	63.8146	-5.12207	0.648558	-7.89763	2.84268e-15	6.51289e-13	121	127.147	3.1195	3.9915
ENSG00000184347	SLIT3	639389	484.699	0.617176	0.156129	3.95297	7.71865e-05	0.00225224	354	410.857	629.098	544.84
ENSG00000184545	DUSP8	17877	176.526	0.676454	0.232956	2.90379	0.00368679	0.0477623	137	134.738	229.803	204.564
ENSG00000184986	TMEM121	3600	207.535	1.27984	0.226618	5.64754	1.62756e-08	1.19149e-06	137	105.324	298.432	289.384
ENSG00000185215	TNFAIP2	13998	177.696	1.41064	0.243058	5.80373	6.48571e-09	5.31399e-07	85	109.119	266.197	250.467
ENSG00000185386	MAPK11	7055	413.794	0.594645	0.158267	3.75723	0.000171804	0.00442826	312	347.283	494.96	500.933
ENSG00000185745	IFIT1	11443	40.4355	-1.47751	0.488831	-3.02255	0.00250656	0.0366632	64	55.0339	19.7568	22.9511
ENSG00000185761	ADAMTSL5	8587	193.128	1.06967	0.240841	4.44138	8.93833e-06	0.000347752	102	147.073	260.998	262.441
ENSG00000185950	IRS2	32732	2573.14	0.787528	0.267581	2.94314	0.00324899	0.0440269	1537	2238.36	3316.02	3201.18
ENSG00000186493	C5orf38	3264	113.436	0.889396	0.303847	2.92712	0.00342117	0.0457093	66	92.9884	133.098	161.656
ENSG00000186575	NF2	95043	1911.09	0.518412	0.0903375	5.73861	9.54549e-09	7.42747e-07	1498	1644.38	2264.75	2237.23
ENSG00000187678	SPRY4	16029	497.539	0.81495	0.155499	5.24085	1.59835e-07	1.0038e-05	335	386.186	585.425	683.544
ENSG00000187688	TRPV2	21462	162.065	0.875733	0.251388	3.48359	0.000494742	0.0103394	112	116.71	184.05	235.498
ENSG00000187741	FANCA	79109	499.612	-0.646269	0.144391	-4.47581	7.61205e-06	0.000308072	594	625.3	390.977	388.173
ENSG00000187840	EIF4EBP1	30025	820.82	-3.7942	0.154334	-24.5843	1.85981e-133	2.30095e-129	1444	1618.76	98.784	121.741
ENSG00000187951	ARHGAP11B	148500	187.536	-0.727083	0.234227	-3.10419	0.00190802	0.029995	257	210.647	150.776	131.719
ENSG00000188536	HBA2	864	145.887	-23.9788	4.78511	-5.01113	5.411e-07	2.97533e-05	0	583.55	0	0
ENSG00000188549	C15orf52	9516	1484.77	0.592867	0.0986453	6.01009	1.85424e-09	1.72486e-07	1201	1167.1	1695.97	1875.01
ENSG00000188766	SPRED3	7821	306.416	0.556313	0.180915	3.075	0.00210505	0.0325546	238	258.09	349.384	380.19
ENSG00000189056	RELN	517733	40.5199	-5.69733	0.945253	-6.0273	1.66717e-09	1.56259e-07	84	74.96	3.1195	0
ENSG00000189184	PCDH18	13577	328.308	-1.05406	0.177794	-5.92856	3.05597e-09	2.66257e-07	467	419.397	216.285	210.552
ENSG00000189403	HMGB1	158851	4196.65	-0.562584	0.0818782	-6.87099	6.37569e-12	9.61951e-10	5348	4661.75	3420.01	3356.85
ENSG00000196549	MME	159585	631.907	-1.01881	0.1375	-7.40951	1.26763e-13	2.41279e-11	861	831.202	450.247	385.18
ENSG00000196562	SULF2	130269	179.253	0.883442	0.231889	3.80975	0.000139105	0.00374133	123	129.045	221.484	243.481
ENSG00000197106	SLC6A17	51717	68.9499	1.16119	0.392991	2.95476	0.00312915	0.0427778	31	54.0851	101.904	88.8108
ENSG00000197324	LRP10	9968	7137.1	0.512486	0.074833	6.8484	7.46802e-12	1.11318e-09	5502	6262.48	8424.72	8359.2
ENSG00000197461	PDGFA	23039	357.151	0.655535	0.210393	3.11577	0.00183468	0.0289155	210	344.437	421.132	453.035
ENSG00000197632	SERPINB2	32199	62.8089	2.02099	0.402907	5.01602	5.27542e-07	2.92679e-05	25	24.6704	98.784	102.781
ENSG00000197956	S100A6	1646	3377.98	-1.27863	0.0835751	-15.2992	7.73901e-53	1.91494e-49	5042	4526.07	2033.91	1909.93
ENSG00000198113	TOR4A	4893	1998.89	0.827534	0.100456	8.23775	1.75483e-16	4.52307e-14	1305	1576.06	2531.99	2582.5
ENSG00000198324	FAM109A	8471	784.097	0.525608	0.1363	3.85627	0.000115132	0.00316535	568	717.339	890.096	960.953
ENSG00000198727	MT-CYB	1141	17589.7	0.53853	0.0621311	8.66765	4.41145e-18	1.33118e-15	14742	13947.3	20330.8	21338.5
ENSG00000198826	ARHGAP11A	24806	720.322	-0.611138	0.130936	-4.66745	3.04958e-06	0.000139223	880	861.566	523.035	616.686
ENSG00000198830	HMGN2	3523	2209.07	-0.567399	0.0893775	-6.34834	2.17653e-10	2.47047e-08	2772	2504.04	1825.94	1734.31
ENSG00000198873	GRK5	248031	1043.25	-0.725504	0.117191	-6.19076	5.9873e-10	6.27754e-08	1361	1239.21	844.343	728.448
ENSG00000198901	PRC1	29590	1007.33	-0.57632	0.110655	-5.20825	1.90625e-07	1.16753e-05	1198	1213.59	845.383	772.355
ENSG00000198910	L1CAM	47709	212.812	1.84952	0.222183	8.32434	8.48022e-17	2.25888e-14	89	95.835	342.105	324.309
ENSG00000198959	TGM2	38118	37524.1	0.783559	0.0550103	14.2439	4.89402e-46	7.5686e-43	27538	27616.6	47857.2	47084.7
ENSG00000198960	ARMCX6	2882	183.588	-4.08995	0.310485	-13.1728	1.25923e-39	1.73103e-36	353	340.641	19.7568	20.9554
ENSG00000204231	RXRB	7266	79.3641	6.34498	2.02324	3.13606	0.00171237	0.0274188	1	2.84658	303.631	9.97875
ENSG00000204442	FAM155A	698201	144.979	0.767813	0.261809	2.93273	0.00336001	0.0451848	114	100.579	200.688	164.649
ENSG00000205336	GPR56	54381	492.081	0.817436	0.155279	5.26431	1.40714e-07	8.97376e-06	332	380.493	581.266	674.563
ENSG00000205339	IPO7	63505	1707.75	-0.592109	0.0930191	-6.36545	1.94716e-10	2.29431e-08	2007	2099.83	1310.19	1413.99
ENSG00000205363	C15orf59	12948	61.9705	1.38134	0.41142	3.35748	0.000786553	0.0151341	25	43.6476	89.4255	89.8087
ENSG00000205476	CCDC85C	92761	1120.34	0.587328	0.11539	5.08995	3.58152e-07	2.04196e-05	813	977.327	1353.86	1337.15
ENSG00000205572	SERF1B	17867	32.9682	-2.92254	0.636707	-4.59008	4.43072e-06	0.000191667	69	47.4431	11.4382	3.9915
ENSG00000212724	KRTAP2-3	850	62.8455	1.98391	0.403859	4.91237	8.99817e-07	4.69727e-05	28	22.7727	99.8239	100.785
ENSG00000213347	MXD3	11297	428.659	-0.849092	0.163832	-5.18271	2.18688e-07	1.31981e-05	533	569.317	336.906	275.413
ENSG00000214826	DDX12P	30517	193.477	-0.692703	0.233392	-2.96798	0.00299765	0.0414379	217	260.937	163.254	132.717
ENSG00000216775	RP1-152L7.5	4008	516.394	-0.563679	0.14755	-3.82026	0.000133312	0.00361697	659	573.112	426.331	407.133
ENSG00000221866	PLXNA4	525357	905.644	1.28686	0.115605	11.1316	8.80306e-29	5.44557e-26	513	539.902	1314.35	1255.33
ENSG00000223749	MIR503HG	3375	357.901	-0.667658	0.174882	-3.81775	0.000134673	0.00363488	447	431.732	248.52	304.352
ENSG00000225151	GOLGA2P7	31289	184.648	-0.690641	0.237684	-2.90571	0.00366426	0.0476701	253	203.056	151.815	130.722
ENSG00000225614	ZNF469	13287	1547.5	0.845545	0.275185	3.07264	0.00212177	0.0327721	895	1317.97	1941.37	2035.66
ENSG00000228594	C1orf233	2085	399.047	0.704603	0.171445	4.10978	3.96032e-05	0.00126935	267	339.692	509.518	479.978
ENSG00000228709	AP001065.15	4712	38.4956	-1.57778	0.512899	-3.07619	0.00209664	0.0324652	67	48.3919	16.6373	21.9532
ENSG00000228716	DHFR	28756	356.851	-0.543552	0.17951	-3.02798	0.00246193	0.0362607	427	419.397	327.547	253.46
ENSG00000232098	CTD-2619J13.14	4247	254.132	0.598668	0.200259	2.98947	0.00279464	0.0394621	184	220.136	314.029	298.364
ENSG00000232320	AC009299.5	513	238.575	1.14697	0.256345	4.47434	7.66492e-06	0.000308893	143	153.716	420.092	237.494
ENSG00000232434	C9orf172	2931	551.809	0.734077	0.160222	4.58162	4.61389e-06	0.000197519	352	476.328	713.325	665.582
ENSG00000232677	LINC00665	18652	63.3372	5.17947	0.651583	7.94907	1.87921e-15	4.38672e-13	2	4.74431	126.859	119.745
ENSG00000232931	LINC00342	9098	106.474	-0.899182	0.296659	-3.03103	0.00243719	0.0359391	133	144.227	73.8281	74.8406
ENSG00000240476	LINC00973	2039	39.5633	1.66123	0.49474	3.35778	0.000785713	0.0151341	20	18.0284	61.3501	58.8746
ENSG00000240771	ARHGEF25	9200	227.977	0.651598	0.205058	3.17762	0.00148489	0.0245603	183	171.744	280.755	276.411
ENSG00000245680	ZNF585B	36575	31.9123	-4.92292	0.872939	-5.63948	1.70566e-08	1.23783e-06	60	63.5737	2.07966	1.99575
ENSG00000249430	CTD-2231H16.1	47713	123.156	1.44333	0.335083	4.30739	1.65194e-05	0.000590687	43	89.1929	202.767	157.664
ENSG00000249992	TMEM158	1813	2449.51	0.798059	0.224733	3.55115	0.000383557	0.00847387	1525	2052.39	2940.64	3280.01
ENSG00000250337	LINC01021	24110	128.944	1.16644	0.274692	4.24636	2.17268e-05	0.000746679	85	74.0112	186.13	170.637
ENSG00000250479	CHCHD10	2610	346.723	1.04499	0.178779	5.84512	5.06194e-09	4.23151e-07	203	249.55	453.367	480.976
ENSG00000253368	TRNP1	7192	1762.16	1.0244	0.119044	8.60524	7.61596e-18	2.19127e-15	996	1326.51	2280.35	2445.79
ENSG00000254667	AP000783.1	5370	263.836	0.573776	0.192383	2.98246	0.00285938	0.040042	202	222.034	312.989	318.322
ENSG00000259207	ITGB3	90447	90.7199	1.18134	0.323625	3.65034	0.000261892	0.00624302	56	55.0339	133.098	118.747
ENSG00000259328	RP11-152F13.7	29540	28.4936	-1.87876	0.599036	-3.13631	0.00171088	0.0274188	46	43.6476	9.35849	14.9681
ENSG00000260001	TGFBR3L	2953	147.877	1.4549	0.279119	5.21247	1.86343e-07	1.14734e-05	63	94.8861	236.042	197.579
ENSG00000265150	RN7SL2	297	8291.48	-0.548503	0.166411	-3.29608	0.000980439	0.0179438	10249	9448.76	7464.95	6003.21
ENSG00000269936	MIR145	2549	48.8085	-1.3499	0.440091	-3.06731	0.00215994	0.0331331	70	70.2157	28.0755	26.9426
