# Supplementary material for: 4E-BP1 counteracts human mesenchymal stem cell senescence via maintaining mitochondrial homeostasis
Source: Protein Cell. 2022 Aug 23;14(3):202–16. doi: 10.1093/procel/pwac037 (PMC10098039; doi:10.1093/procel/pwac037)
Supplement: pwac037_suppl_Supplementary_Table_S2 [file pwac037_suppl_supplementary_table_s2.xlsx]

## Sheet: Protome_EP_EIF4EBP1_KO_vs_WT
Table S2. Differentially expressed proteins (DEPs) between EIF4EBP1-/- and EIF4EBP1+/+ hMSCs.
Accession	Description	Symbol	log2FoldChange	P value	EIF4EBP1+/+_P4_Rep1	EIF4EBP1+/+_P4_Rep2	EIF4EBP1+/+_P4_Rep3	EIF4EBP1-/-_P4_Rep1	EIF4EBP1-/-_P4_Rep2	EIF4EBP1-/-_P4_Rep3
O14548	Cytochrome c oxidase subunit 7A-related protein, mitochondrial OS=Homo sapiens GN=COX7A2L PE=1 SV=2	COX7A2L	-0.785875	0.00114749	131.3	126.1	114.8	82.6	73.2	72
O14949	Cytochrome b-c1 complex subunit 8 OS=Homo sapiens GN=UQCRQ PE=1 SV=4	UQCRQ	-0.732165	0.000702956	126.1	116.7	128.8	78.2	74.1	76
P14927	Cytochrome b-c1 complex subunit 7 OS=Homo sapiens GN=UQCRB PE=1 SV=2	UQCRB	-0.691989	0.000416191	123.3	122	125.8	73.6	79.1	76.3
P00156	Cytochrome b OS=Homo sapiens GN=MT-CYB PE=1 SV=2	MT-CYB	-0.659723	0.00231704	120.3	123.4	125.5	78.1	72	80.7
P16401	Histone H1.5 OS=Homo sapiens GN=HIST1H1B PE=1 SV=3	HIST1H1B	-0.634867	0.00110994	112.6	121.6	127.1	76.8	78.4	83.4
P10915	Hyaluronan and proteoglycan link protein 1 OS=Homo sapiens GN=HAPLN1 PE=2 SV=2	HAPLN1	-0.608232	0.0266214	112.8	122.4	119.5	93.7	78.3	73.3
Q9H6I2	Transcription factor SOX-17 OS=Homo sapiens GN=SOX17 PE=1 SV=1	SOX17	-0.56918	0.00184681	123.6	110.3	118.7	88.3	79.1	80
P02511	Alpha-crystallin B chain OS=Homo sapiens GN=CRYAB PE=1 SV=2	CRYAB	-0.541618	0.000895664	115.5	119.1	120.4	81.8	81.3	81.8
P47985	Cytochrome b-c1 complex subunit Rieske, mitochondrial OS=Homo sapiens GN=UQCRFS1 PE=1 SV=2	UQCRFS1	-0.537424	3.95e-05	118.9	115.5	119.1	81.5	83.1	81.9
P06703	Protein S100-A6 OS=Homo sapiens GN=S100A6 PE=1 SV=1	S100A6	-0.506353	0.0375163	104.3	112.2	153.4	64.7	86.4	79
P22695	Cytochrome b-c1 complex subunit 2, mitochondrial OS=Homo sapiens GN=UQCRC2 PE=1 SV=3	UQCRC2	-0.50226	0.000643014	121.4	116.4	116.1	81.3	82.2	82.6
P51857	3-oxo-5-beta-steroid 4-dehydrogenase OS=Homo sapiens GN=AKR1D1 PE=1 SV=1	AKR1D1	-0.463947	0.0195437	130	113.9	106.4	80.5	86.6	82.5
O95373	Importin-7 OS=Homo sapiens GN=IPO7 PE=1 SV=1	IPO7	-0.446148	2.44e-06	114.4	116.6	115.2	84.5	85.3	83.9
Q8IX30	Signal peptide, CUB and EGF-like domain-containing protein 3 OS=Homo sapiens GN=SCUBE3 PE=1 SV=1	SCUBE3	-0.424688	0.0023129	116.7	110.3	119.3	79.1	87	87.6
Q99447	Ethanolamine-phosphate cytidylyltransferase OS=Homo sapiens GN=PCYT2 PE=1 SV=1	PCYT2	-0.39973	0.00596932	113.9	113.1	115.4	81.9	89.5	86.3
Q7Z7N9	Transmembrane protein 179B OS=Homo sapiens GN=TMEM179B PE=1 SV=1	TMEM179B	-0.392137	0.0258796	120.6	114.2	102.4	90.3	85.5	87
O95810	Caveolae-associated protein 2 OS=Homo sapiens GN=CAVIN2 PE=1 SV=3	CAVIN2	-0.378944	4.75e-05	114.1	112.7	112.6	88.1	85.8	86.7
P54105	Methylosome subunit pICln OS=Homo sapiens GN=CLNS1A PE=1 SV=1	CLNS1A	-0.37146	0.000117886	111.7	113.6	112.3	86.6	89.1	86.8
P31930	Cytochrome b-c1 complex subunit 1, mitochondrial OS=Homo sapiens GN=UQCRC1 PE=1 SV=3	UQCRC1	-0.365871	0.00121722	113.1	113.3	112.3	88.4	85.1	87.8
J9JIC5	Protein Njmu-R1 OS=Homo sapiens GN=C17orf75 PE=1 SV=1	C17orf75	-0.356606	0.000758051	113.7	109.8	114.2	84.2	88.8	89.3
P20933	N(4)-(beta-N-acetylglucosaminyl)-L-asparaginase OS=Homo sapiens GN=AGA PE=1 SV=2	AGA	-0.325539	0.0260398	112.7	119.6	101	93.1	83.6	89.9
C9JWC3	Sorbin and SH3 domain-containing protein 2 (Fragment) OS=Homo sapiens GN=SORBS2 PE=1 SV=1	SORBS2	-0.320126	0.0114313	105.2	119.2	109.1	87.3	86.4	92.8
Q06547	GA-binding protein subunit beta-1 OS=Homo sapiens GN=GABPB1 PE=1 SV=2	GABPB1	-0.304006	0.000680275	108.2	114.8	110.5	86.3	89.5	90.8
Q2TAA2	Isoamyl acetate-hydrolyzing esterase 1 homolog OS=Homo sapiens GN=IAH1 PE=1 SV=1	IAH1	-0.298673	0.000808069	107.1	111.1	111.4	89	90.3	91.1
A0A0G2JIW1	Heat shock 70 kDa protein 1B OS=Homo sapiens GN=HSPA1B PE=1 SV=1	HSPA1B	-0.295128	0.000380372	112.4	109.6	108.3	89.3	91	89.3
Q86SJ2	Amphoterin-induced protein 2 OS=Homo sapiens GN=AMIGO2 PE=1 SV=1	AMIGO2	-0.289827	0.0123143	109.9	109.9	108.1	89.9	87.4	94.8
Q86YD1	Prostate tumor-overexpressed gene 1 protein OS=Homo sapiens GN=PTOV1 PE=1 SV=1	PTOV1	-0.284546	0.0289352	108.7	112	106.3	97.8	89.3	86
Q9NRA2	Sialin OS=Homo sapiens GN=SLC17A5 PE=1 SV=2	SLC17A5	-0.279284	0.0485065	105.2	120.5	102.5	86.7	86.3	98.7
Q9NXK8	F-box/LRR-repeat protein 12 OS=Homo sapiens GN=FBXL12 PE=1 SV=1	FBXL12	-0.274041	0.0482046	101	108.2	119.2	89.5	88.7	93.3
Q6PEY1	Transmembrane protein 88 OS=Homo sapiens GN=TMEM88 PE=1 SV=1	TMEM88	-0.265345	0.0131144	103.9	109.6	118.5	92.4	91.2	84.4
Q96D15	Reticulocalbin-3 OS=Homo sapiens GN=RCN3 PE=1 SV=1	RCN3	-0.263612	0.0123639	112.6	108.5	109.3	91.1	84.7	93.7
P51617	Interleukin-1 receptor-associated kinase 1 OS=Homo sapiens GN=IRAK1 PE=1 SV=2	IRAK1	-0.261881	0.0495875	113.2	104.7	106.2	100.4	87	88.6
Q9UI09	NADH dehydrogenase [ubiquinone] 1 alpha subcomplex subunit 12 OS=Homo sapiens GN=NDUFA12 PE=1 SV=1	NDUFA12	-0.248108	0.0034115	108.8	109.3	107.9	93.3	89.1	91.6
O43181	NADH dehydrogenase [ubiquinone] iron-sulfur protein 4, mitochondrial OS=Homo sapiens GN=NDUFS4 PE=1 SV=1	NDUFS4	-0.246395	0.00458126	108.2	105.2	108.6	90.8	91.2	96
Q08357	Sodium-dependent phosphate transporter 2 OS=Homo sapiens GN=SLC20A2 PE=1 SV=1	SLC20A2	-0.246395	0.000362563	109.3	108.1	106.9	91	93.7	91.1
F5H2A4	High mobility group protein HMGI-C OS=Homo sapiens GN=HMGA2 PE=1 SV=1	HMGA2	-0.242977	0.00829779	111	105.4	107.5	90.8	88.9	96.4
Q9H4E5	Rho-related GTP-binding protein RhoJ OS=Homo sapiens GN=RHOJ PE=1 SV=1	RHOJ	-0.24127	0.0170676	120.5	108.5	106	80.7	91.8	92.5
Q99523	Sortilin OS=Homo sapiens GN=SORT1 PE=1 SV=3	SORT1	-0.239566	0.00320035	112.7	106.7	107.7	91.3	87.4	94.2
O95182	NADH dehydrogenase [ubiquinone] 1 alpha subcomplex subunit 7 OS=Homo sapiens GN=NDUFA7 PE=1 SV=3	NDUFA7	-0.237864	0.000961837	107.7	107.6	110.6	91.9	91.4	90.9
contaminant_Q3KNV1	TREMBL:Q3KNV1;Q96GE1 Tax_Id=9606 GN=KRT7 keratin 7	KRT7	-0.236164	0.0194852	109.3	119.1	104.8	92.8	81.3	92.8
E7EQR4	Ezrin OS=Homo sapiens GN=EZR PE=1 SV=3	EZR	-0.234465	0.000112697	110.1	108.1	107.8	92.3	91.8	89.8
G8JLH6	Tetraspanin (Fragment) OS=Homo sapiens GN=CD9 PE=1 SV=1	CD9	-0.232769	0.01131	111.4	109.5	103	95.5	87.4	93.2
Q9Y6U3	Adseverin OS=Homo sapiens GN=SCIN PE=1 SV=4	SCIN	-0.231075	2.31e-05	109	108	107.4	91	92	92.7
P05121	Plasminogen activator inhibitor 1 OS=Homo sapiens GN=SERPINE1 PE=1 SV=1	SERPINE1	-0.227692	0.00545765	107.5	112.2	104.8	93.4	90.2	91.8
Q9UII2	ATPase inhibitor, mitochondrial OS=Homo sapiens GN=ATPIF1 PE=1 SV=1	ATPIF1	-0.224317	0.0292523	107.6	115.8	104.1	96.7	83.6	92.1
Q14126	Desmoglein-2 OS=Homo sapiens GN=DSG2 PE=1 SV=2	DSG2	-0.212568	0.00312892	106.5	111.1	104.7	91.9	95.2	90.6
Q9BRX8	Redox-regulatory protein FAM213A OS=Homo sapiens GN=FAM213A PE=1 SV=3	FAM213A	-0.209228	0.00336405	104.4	109.5	106.8	90.9	96.1	92.4
A0A087X0N2	Leptin receptor gene-related protein OS=Homo sapiens GN=LEPROT PE=1 SV=1	LEPROT	-0.207561	0.0135091	107.1	114.2	105.9	92.7	85.2	95
P14923	Junction plakoglobin OS=Homo sapiens GN=JUP PE=1 SV=3	JUP	-0.205896	0.00345905	107.8	105.9	107.4	93.1	90.8	94.9
contaminant_P08729	SWISS-PROT:P08729 Tax_Id=9606 GN=KRT7 Keratin, type II cytoskeletal 7	KRT7	-0.200913	0.00206595	110.2	106.7	105.9	94.7	89.7	92.8
P27658	Collagen alpha-1(VIII) chain OS=Homo sapiens GN=COL8A1 PE=1 SV=2	COL8A1	-0.200913	0.00447637	107.3	107.3	102.6	96.5	93	93.3
Q16878	Cysteine dioxygenase type 1 OS=Homo sapiens GN=CDO1 PE=1 SV=2	CDO1	0.204141	0.00726371	96.3	92.1	91.7	103.3	106.1	110.5
A0A0A0MQU3	Ubiquitin-conjugating enzyme E2 D2 OS=Homo sapiens GN=UBE2D2 PE=1 SV=1	UBE2D2	0.206643	0.0450877	99.9	92.8	90	102.2	107.9	107.1
B7ZC06	Golgin subfamily A member 2 (Fragment) OS=Homo sapiens GN=GOLGA2 PE=1 SV=1	GOLGA2	0.209141	0.00518526	90	94	95.2	103.1	108.9	108.7
H0YL70	Transducin-like enhancer protein 3 OS=Homo sapiens GN=TLE3 PE=1 SV=1	TLE3	0.211635	0.0205957	92.2	97.8	90.2	104.8	106.8	108.2
Q12986	Transcriptional repressor NF-X1 OS=Homo sapiens GN=NFX1 PE=1 SV=2	NFX1	0.215368	0.0456728	88.7	92.1	100	102.1	106.9	110.3
Q9UBP0	Spastin OS=Homo sapiens GN=SPAST PE=1 SV=1	SPAST	0.215368	0.0265028	94.7	91.1	83.5	104.5	120.4	105.8
O75880	Protein SCO1 homolog, mitochondrial OS=Homo sapiens GN=SCO1 PE=1 SV=1	SCO1	0.21661	0.0136354	96.7	88.7	93.7	102.7	109.4	108.9
Q9C0F1	Centrosomal protein of 44 kDa OS=Homo sapiens GN=CEP44 PE=1 SV=2	CEP44	0.217851	0.00532007	95.9	91.1	93	109	102.8	108.1
Q8TED9	Actin filament-associated protein 1-like 1 OS=Homo sapiens GN=AFAP1L1 PE=1 SV=2	AFAP1L1	0.217851	0.0453496	93.6	90.7	98.1	108.8	99.3	109.6
Q93008	Probable ubiquitin carboxyl-terminal hydrolase FAF-X OS=Homo sapiens GN=USP9X PE=1 SV=3	USP9X	0.219091	0.00128023	91.4	93.3	92.5	107.5	107.8	107.6
P29373	Cellular retinoic acid-binding protein 2 OS=Homo sapiens GN=CRABP2 PE=1 SV=2	CRABP2	0.222805	0.0268047	90.7	91.7	91.9	103.9	114.8	107
P55285	Cadherin-6 OS=Homo sapiens GN=CDH6 PE=1 SV=1	CDH6	0.22404	0.00696913	91.3	96.3	89	111.5	106.7	105.2
O14936	Peripheral plasma membrane protein CASK OS=Homo sapiens GN=CASK PE=1 SV=3	CASK	0.227741	0.0115762	93.3	92.9	92.5	108.9	103.6	108.8
Q53EU6	Glycerol-3-phosphate acyltransferase 3 OS=Homo sapiens GN=GPAT3 PE=1 SV=2	GPAT3	0.23634	0.00717135	91.2	95.5	90.3	108.8	107.5	106.6
O95997	Securin OS=Homo sapiens GN=PTTG1 PE=1 SV=1	PTTG1	0.240009	0.00458751	92.6	95	88.4	110	104.7	109.4
Q14195	Dihydropyrimidinase-related protein 3 OS=Homo sapiens GN=DPYSL3 PE=1 SV=1	DPYSL3	0.24245	1.84e-05	91.5	92.2	90.7	108.1	109.4	108.2
Q53EZ4	Centrosomal protein of 55 kDa OS=Homo sapiens GN=CEP55 PE=1 SV=3	CEP55	0.248535	0.0102952	87.4	90.2	96.4	107.2	105.4	113.3
Q92597	Protein NDRG1 OS=Homo sapiens GN=NDRG1 PE=1 SV=1	NDRG1	0.252173	0.0474703	90.2	99.1	89.3	107.4	107.7	106.4
P11388	DNA topoisomerase 2-alpha OS=Homo sapiens GN=TOP2A PE=1 SV=3	TOP2A	0.259423	0.0260831	90.9	89	98.5	111.5	101.5	108.7
Q9H008	Phospholysine phosphohistidine inorganic pyrophosphate phosphatase OS=Homo sapiens GN=LHPP PE=1 SV=2	LHPP	0.259423	0.0100207	90.4	91.4	93.4	103.5	111.9	109.4
Q96ST8	Centrosomal protein of 89 kDa OS=Homo sapiens GN=CEP89 PE=1 SV=3	CEP89	0.261832	0.0289607	89.9	91.1	98.9	101.1	109.2	109.7
P15559	NAD(P)H dehydrogenase [quinone] 1 OS=Homo sapiens GN=NQO1 PE=1 SV=1	NQO1	0.267835	8.82e-06	90.2	91	91.2	109.7	109.6	108.2
Q9H4A5	Golgi phosphoprotein 3-like OS=Homo sapiens GN=GOLPH3L PE=1 SV=1	GOLPH3L	0.269033	0.0218842	88.9	89.1	97.4	106.7	107.4	110.5
Q9Y5V0	Zinc finger protein 706 OS=Homo sapiens GN=ZNF706 PE=1 SV=1	ZNF706	0.269033	0.00966801	94.9	85.8	90	108.5	116.1	104.7
A0A0C4DGV4	Hepatitis B virus x interacting protein OS=Homo sapiens GN=LAMTOR5 PE=1 SV=1	LAMTOR5	0.271426	0.0211582	91.7	84.1	94.4	107.6	110.7	111.6
P82970	High mobility group nucleosome-binding domain-containing protein 5 OS=Homo sapiens GN=HMGN5 PE=1 SV=1	HMGN5	0.271426	0.00925619	89.7	95.4	88.2	103.8	114.5	108.3
E9PLM6	Midkine OS=Homo sapiens GN=MDK PE=1 SV=1	MDK	0.276199	0.0101041	87.4	91.3	89.8	108.8	105.8	116.9
Q8WWM9	Cytoglobin OS=Homo sapiens GN=CYGB PE=1 SV=1	CYGB	0.282143	0.000234231	90.2	91.1	87.5	112.6	109.7	109
P78524	Suppression of tumorigenicity 5 protein OS=Homo sapiens GN=ST5 PE=1 SV=3	ST5	0.284514	0.0258623	94.8	88.6	84.5	103.1	121	107.9
P22413	Ectonucleotide pyrophosphatase/phosphodiesterase family member 1 OS=Homo sapiens GN=ENPP1 PE=1 SV=2	ENPP1	0.286881	9.71e-06	90.5	90.2	89.7	109.6	110	110
P07305	Histone H1.0 OS=Homo sapiens GN=H1F0 PE=1 SV=3	H1F0	0.286881	0.00128472	91.1	89.2	89.1	108.8	108.4	113.4
Q8NFP7	Diphosphoinositol polyphosphate phosphohydrolase 3-alpha OS=Homo sapiens GN=NUDT10 PE=1 SV=1	NUDT10	0.290424	0.000775957	90.4	90.8	86.1	114.2	110.6	107.9
H7C2D8	Melanophilin (Fragment) OS=Homo sapiens GN=MLPH PE=1 SV=8	MLPH	0.293959	0.0444231	97.3	85.7	91.3	99.1	114.5	112
Q8NG27	E3 ubiquitin-protein ligase Praja-1 OS=Homo sapiens GN=PJA1 PE=1 SV=2	PJA1	0.306845	0.0120735	94.9	90.6	84	104.3	114.1	112.1
P26447	Protein S100-A4 OS=Homo sapiens GN=S100A4 PE=1 SV=1	S100A4	0.306845	0.0107519	95.6	85.4	88.4	109.3	106.9	114.4
Q15746	Myosin light chain kinase, smooth muscle OS=Homo sapiens GN=MYLK PE=1 SV=4	MYLK	0.308011	0.00171988	89.9	88.9	92.3	105.8	111.3	111.9
Q9NRG1	Phosphoribosyltransferase domain-containing protein 1 OS=Homo sapiens GN=PRTFDC1 PE=1 SV=1	PRTFDC1	0.317304	0.00291798	83.3	89.3	91.4	111.2	116.8	107.9
H0Y8C2	60S ribosomal protein L22-like 1 (Fragment) OS=Homo sapiens GN=RPL22L1 PE=1 SV=1	RPL22L1	0.325386	0.0123847	89.5	90.5	89.7	104.9	112.4	112.9
P05120	Plasminogen activator inhibitor 2 OS=Homo sapiens GN=SERPINB2 PE=1 SV=2	SERPINB2	0.328836	0.00127884	86.2	91.8	88.9	112.7	108.7	111.7
Q969G5	Caveolae-associated protein 3 OS=Homo sapiens GN=CAVIN3 PE=1 SV=3	CAVIN3	0.331132	0.00300764	88.9	85.9	90.9	112	110.4	111.8
Q9NYL4	Peptidyl-prolyl cis-trans isomerase FKBP11 OS=Homo sapiens GN=FKBP11 PE=1 SV=1	FKBP11	0.365133	0.0160525	87.4	86.5	87.1	112.1	106.8	120.1
H7C561	Splicing factor 1 (Fragment) OS=Homo sapiens GN=SF1 PE=1 SV=8	SF1	0.377401	0.0210548	88.5	89.8	78	113.3	115	115.4
Q5KU26	Collectin-12 OS=Homo sapiens GN=COLEC12 PE=1 SV=3	COLEC12	0.380729	0.000292653	86.5	89.7	85	110.3	116	112.5
Q9HCM2	Plexin-A4 OS=Homo sapiens GN=PLXNA4 PE=1 SV=4	PLXNA4	0.387363	0.0113353	78.2	89	89.5	104.3	116.3	122.7
Q9UHA4	Ragulator complex protein LAMTOR3 OS=Homo sapiens GN=LAMTOR3 PE=1 SV=1	LAMTOR3	0.420078	0.0218495	76.6	91.1	87.1	112	116.7	116.6
Q9Y2Q5	Ragulator complex protein LAMTOR2 OS=Homo sapiens GN=LAMTOR2 PE=1 SV=1	LAMTOR2	0.426533	0.00216033	83	85.5	87.4	114.3	115	114.9
P12111	Collagen alpha-3(VI) chain OS=Homo sapiens GN=COL6A3 PE=1 SV=5	COL6A3	0.447844	8.88e-06	85.5	83.5	84.8	113.7	115.7	116.8
H0Y474	V-type proton ATPase subunit G (Fragment) OS=Homo sapiens GN=ATP6V1G2 PE=1 SV=1	ATP6V1G2	0.466758	0.0252874	78	83.1	96	103.3	114.9	124.7
Q15170	Transcription elongation factor A protein-like 1 OS=Homo sapiens GN=TCEAL1 PE=1 SV=2	TCEAL1	0.476122	0.00306918	78.5	84.5	84.9	117.5	115.9	118.7
Q96D09	G-protein coupled receptor-associated sorting protein 2 OS=Homo sapiens GN=GPRASP2 PE=1 SV=1	GPRASP2	0.49774	0.014211	82.9	90.4	84.5	119.8	119.3	103.2
Q13162	Peroxiredoxin-4 OS=Homo sapiens GN=PRDX4 PE=1 SV=1	PRDX4	0.691534	3.76e-05	76.3	78.1	75.2	127	120.3	123.2
Q9Y6H1	Coiled-coil-helix-coiled-coil-helix domain-containing protein 2 OS=Homo sapiens GN=CHCHD2 PE=1 SV=1	CHCHD2	1.58928	1.38e-06	49.1	50.7	49.9	153.5	146.5	150.2
