# Supplementary material for: 4E-BP1 counteracts human mesenchymal stem cell senescence via maintaining mitochondrial homeostasis
Source: Protein Cell. 2022 Aug 23;14(3):202–16. doi: 10.1093/procel/pwac037 (PMC10098039; doi:10.1093/procel/pwac037)
Supplement: pwac037_suppl_Supplementary_Table_S3 [file pwac037_suppl_supplementary_table_s3.xlsx]

## Sheet: Gene editing
Table S3. Sequence information of sgRNAs and primers used for gene editing, plasmid construction and qPCR analysis.
Primers used for gene editing:
EIF4EBP1 sgRNA sequence
Name	Sequence
EIF4EBP1 sgRNA (5'-3')	GCACCACCCGGCGAGTGGCGGGG
Primers used for the identification (ID) of EIF4EBP1 knockout
Name	Sequence
EIF4EBP1-ID-Forward (5'-3')	CCAGCCAAGGATTAATTTAGGCGAGCTATCCC
EIF4EBP1-ID-Reverse (5'-3')	AGAGAGCCACGAGGATTTATTTCATCATGCAA
Primers used for off-target (OT) detection
Name	Sequence
OT-1 Forward (5'-3')	CACAAGAGGCATCCATCTTCCCGGACCAGC
OT-1 Reverse (5'-3')	ACCTTCCTCCCACGCAGACACCAAGTTAGA
OT-2 Forward (5'-3')	AGGAAATCAACAAGACACGGCAGATAACTGGA
OT-2 Reverse (5'-3')	TGAACGCTAACAGAGTCCCTCAGCCTCCCC
OT-3 Forward (5'-3')	GCATGAGCCAATGTTCCCGGCCTATATTTT
OT-3 Reverse (5'-3')	CCACAAAGCTGGCTCCTGTACATGCCTCTC
OT-4 Forward (5'-3')	AGGAGTTCAAGACCAGCCTGAGCAACAT
OT-4 Reverse (5'-3')	AAGGGCTCATTCTTGTCCACTTCCTGGCAC
OT-5 Forward (5'-3')	CGGCCTTTTCGGAAGTCACTTTCACCTAACCT
OT-5 Reverse (5'-3')	TCTTCAGTTCCCGCCTGTCCCTTTACGCAA
OT-6 Forward (5'-3')	GTCCTGCAGCCACCCCGGTCTCTACGACTC
OT-6 Reverse (5'-3')	GCGTCCCCACCTGCCCTCCTACCACCAC

## Sheet: Plasmid construction
Primers used for plasmid construction：
FLAG-EIF4EBP1 expression plasmid
Name	Sequence
FLAG-EIF4EBP1-Forward (5'-3')	ACTCTAGAGGATCCCTCGAGATGGACTACAAGGACGACGACGACAAGGGCTCCGGGGGCAGCAGCTGCAGCCAGACC
FLAG-EIF4EBP1-Reverse (5'-3')	GGTTGATTGTCGACACGCGTTTAAATGTCCATCTCAAACTGTGACTCTTC
3xFLAG-EIF4EBP1-Forward (5'-3')	ACTCTAGAGGATCCCTCGAGATGGATTACAAGGATGACGACGATAAGGACTATAAGGACGATGATGACAAGGACTACAAAGATGATGACGATAAATCCGGGGGCAGCAGCTGCAGCCAGACC
3xFLAG-EIF4EBP1-Reverse (5'-3')	GGTTGATTGTCGACACGCGTTTAAATGTCCATCTCAAACTGTGACTCTTC
Sg-UQCRC2 plasmid
Name	Sequence
Sg-UQCRC2-Forward (5'-3')	CACCGCACCAACTGCTTCAATTCCA
Sg-UQCRC2-Reverse (5'-3')	AAACTGGAATTGAAGCAGTTGGTGC
Sh-UQCRB plasmid
Name	Sequence
Sh-UQCRB-Forward (5'-3')	CGCGTGGGGTTAATGCGAGATGATATTCAAGAGATATCATCTCGCATTAACCCCTTTTTTGGAAAT
Sh-UQCRB-Reverse (5'-3')	CGATTTCCAAAAAAGGGGTTAATGCGAGATGATATCTCTTGAATATCATCTCGCATTAACCCCA

## Sheet: qPCR
Primers used for qPCR analysis：
Name	Sequence
UQCRC2-qPCR-Forward (5'-3')	TTCAGCAATTTAGGAACCACCC
UQCRC2-qPCR-Reverse (5'-3')	GGTCACACTTAATTTGCCACCAA
UQCRB-qPCR-Forward (5'-3')	GGTAAGCAGGCCGTTTCAG
UQCRB-qPCR-Reverse (5'-3')	AGGTCCAGTGCCCTCTTAATG
UQCRFS1-qPCR-Forward (5'-3')	CTGAATACCGCCGCCTTGAA
UQCRFS1-qPCR-Reverse (5'-3')	ATGCGACACCCACAGTAGTTA
CDKN2A-qPCR-Forward (5'-3')	TCATGATGATGGGCAGCGCC
CDKN2A-qPCR-Reverse (5'-3')	ACGGGTCGGGTGAGAGTGGC
CDKN1A-qPCR-Forward (5'-3')	CGATGGAACTTCGACTTTGTCA
CDKN1A-qPCR-Reverse (5'-3')	GCACAAGGGTACAAGACAGTG
IL6-qPCR-Forward (5'-3')	ACTCACCTCTTCAGAACGAATTG
IL6-qPCR-Reverse (5'-3')	CCATCTTTGGAAGGTTCAGGTTG
IL8-qPCR-Forward (5'-3')	ACTGAGAGTGATTGAGAGTGGAC
IL8-qPCR-Reverse (5'-3')	AACCCTCTGCACCCAGTTTTC
LMNB1-qPCR-Forward (5'-3')	ACATGGAAATCAGTGCTTACAGG
LMNB1-qPCR-Reverse (5'-3')	GGGATACTGTCACACGGGA
TMPO-qPCR-Forward (5'-3')	CCCCTCGGTCCTGACAAAAG
TMPO-qPCR-Reverse (5'-3')	CGCTCTTCGTCACTGGAGAA
OCT4-qPCR-Forward (5'-3')	GGGTTTTTGGGATTAAGTTCTTCA
OCT4-qPCR-Reverse (5'-3')	GCCCCCACCCTTTGTGTT
SOX2-qPCR-Forward (5'-3')	CAAAAATGGCCATGCAGGTT
SOX2-qPCR-Reverse (5'-3')	AGTTGGGATCGAACAAAAGCTATT
NANOG-qPCR-Forward (5'-3')	ACAACTGGCCGAAGAATAGCA
NANOG-qPCR-Reverse (5'-3')	GGTTCCCAGTCGGGTTCAC
18S-qPCR-Forward (5'-3')	GTAACCCGTTGAACCCCATT
18S-qPCR-Reverse (5'-3')	CCATCCAATCGGTAGTAGCG
GAPDH-qPCR-Forward (5'-3')	TCGGAGTCAACGGATTTGGT
GAPDH-qPCR-Reverse (5'-3')	TTGCCATGGGTGGAATCATA
